# Supplementary material for: A parallel-risk framework accurately predicts hematopoietic stem cell transplantation outcomes and identifies benefiting patients in pediatric AML
Source: Genes Dis. 2025 Dec 23;13(5):102003. doi: 10.1016/j.gendis.2025.102003 (PMC13273867; doi:10.1016/j.gendis.2025.102003)
Supplement: Multimedia component 2 [file mmc2.xlsx]

## Sheet: Contents
Supplementary Table Contents
Table S1. Prognostic association of individual genes with overall survival (OS).
Table S2. Frequencies of selected genes among 50-replicate downsampling to screen core prognostic genes.
Table S3. Model coefficients of the HSCT-64 framework.
Table S4. Biological categories of core prognostic genes.
Table S5. Predicting individual HSCT benefit by HSCT-64 in independent cohorts.
Table S6. Evaluation the predictive performance of the HSCT-64 models across sample types.
Table S7. Overall survival (OS) difference between allo-HSCT and non-HSCT cases in pedcited HSCT-benefiting and HSCT-nonbenefiting subgroups defined by 1,000-replicate bootstrap subgrouping.

## Sheet: Table S1
Table S1. Prognostic association of individual genes with overall survival (OS). Cox proportional hazards (CoxPH) models were used to assess the association between the expression level of each gene and OS in both allo-HSCT and non-HSCT cases from the discovery cohorts. For the combined analysis of all cases, samples were weighted by the inverse of their group size to account for imbalance betwee…
gene_id	gene_name	coef in allo-HSCT cases	P-value in allo-HSCT cases	coef in non-HSCT cases	P-value in non-HSCT cases	coef in all cases	P-value in all cases
ENSG00000135622.13	SEMA4F	0.655012	4.90246e-06	0.531976	6.23979e-14	0.583826	1.36686e-13
ENSG00000167642.13	SPINT2	0.592668	2.4409e-05	0.298851	2.04561e-07	0.437125	3.52058e-10
ENSG00000143434.16	SEMA6C	0.532214	2.34553e-06	0.183283	0.00168244	0.361689	5.47545e-09
ENSG00000123159.16	GIPC1	0.560254	6.35653e-05	0.37366	1.61276e-07	0.478934	1.00795e-08
ENSG00000166908.18	PIP4K2C	0.562011	0.00742161	0.562772	1.9246e-12	0.55925	1.24941e-08
ENSG00000064225.12	ST3GAL6	-0.294829	0.000703986	-0.297719	1.38355e-10	-0.294293	1.35206e-08
ENSG00000177380.14	PPFIA3	0.349951	0.00669773	0.440101	3.55001e-15	0.394006	3.04897e-08
ENSG00000167535.8	CACNB3	0.489769	0.000241155	0.349291	2.77232e-07	0.428308	6.15328e-08
ENSG00000152128.13	TMEM163	0.364187	1.09007e-05	0.180793	0.00214164	0.301715	8.53885e-08
ENSG00000120833.14	SOCS2	0.162518	0.0225707	0.225073	4.0028e-16	0.195464	1.54792e-07
ENSG00000132879.14	FBXO44	0.494324	0.00505521	0.452209	4.00738e-10	0.465766	1.97125e-07
ENSG00000005187.12	ACSM3	-0.222931	0.014476	-0.26676	2.21183e-12	-0.247121	2.35961e-07
ENSG00000185189.18	NRBP2	0.425696	0.00613237	0.396011	4.59543e-10	0.409086	2.75924e-07
ENSG00000188626.6	GOLGA8M	0.129088	0.016767	0.169827	1.59089e-13	0.150011	3.07985e-07
ENSG00000166743.9	ACSM1	-0.188493	0.0199927	-0.248102	1.06389e-12	-0.220357	3.37025e-07
ENSG00000122707.12	RECK	0.237086	0.0990515	0.459212	6.88916e-17	0.35453	3.90457e-07
ENSG00000164086.10	DUSP7	0.338829	0.0055117	0.392128	2.43112e-11	0.359927	3.98269e-07
ENSG00000178498.16	DTX3	0.256457	0.00422021	0.285882	1.77665e-09	0.267772	5.42378e-07
ENSG00000119514.7	GALNT12	0.413579	0.017239	0.443434	1.07849e-10	0.430282	5.77873e-07
ENSG00000005961.19	ITGA2B	0.197259	0.00219422	0.148501	2.72009e-08	0.172213	7.76088e-07
ENSG00000159363.19	ATP13A2	0.481004	0.00372313	0.329708	9.65078e-08	0.391684	8.24313e-07
ENSG00000111674.9	ENO2	0.424518	0.00448391	0.32117	7.42036e-08	0.370657	9.7154e-07
ENSG00000147488.11	ST18	-0.203647	0.0441732	-0.245549	2.87428e-11	-0.225743	9.87052e-07
ENSG00000127124.16	HIVEP3	0.354364	0.0135304	0.363431	2.53223e-10	0.357147	1.14716e-06
ENSG00000125733.18	TRIP10	0.418281	0.000721292	0.240966	1.49671e-05	0.332464	1.23663e-06
ENSG00000171476.22	HOPX	0.194442	0.00514713	0.190066	4.59855e-09	0.189303	1.2513e-06
ENSG00000077327.16	SPAG6	0.152648	0.0302871	0.222581	1.86268e-14	0.18513	1.30896e-06
ENSG00000005882.12	PDK2	0.447091	0.00890243	0.400878	3.42076e-08	0.424501	1.33045e-06
ENSG00000147872.10	PLIN2	-0.287789	0.00522333	-0.274488	6.17868e-09	-0.270253	1.43853e-06
ENSG00000019102.12	VSIG2	0.51101	9.67512e-05	0.188161	0.00545238	0.37363	2.04661e-06
ENSG00000075651.16	PLD1	-0.261182	0.00906309	-0.282634	2.66506e-09	-0.272401	2.05105e-06
ENSG00000125821.13	DTD1	0.274955	0.105839	0.561449	5.7412e-17	0.414224	2.19321e-06
ENSG00000198324.13	PHETA1	0.51747	0.00162127	0.328654	1.76758e-05	0.423729	2.40147e-06
ENSG00000144893.12	MED12L	0.17468	0.00883743	0.160879	3.83371e-09	0.162084	2.73036e-06
ENSG00000114026.21	OGG1	0.467167	0.00383598	0.320683	4.44343e-06	0.391759	2.84095e-06
ENSG00000125731.13	SH2D3A	0.450246	0.00155909	0.292811	3.31023e-05	0.373839	2.99502e-06
ENSG00000182247.10	UBE2E2	-0.297615	0.00671574	-0.273174	3.3308e-07	-0.288407	3.01518e-06
ENSG00000126860.12	EVI2A	-0.654044	1.9827e-05	-0.117158	0.0885912	-0.377826	3.34335e-06
ENSG00000125648.15	SLC25A23	0.220163	0.0353312	0.387119	1.05165e-12	0.295482	3.48253e-06
ENSG00000095739.11	BAMBI	0.297017	9.9447e-05	0.0955567	0.0147241	0.209927	3.53687e-06
ENSG00000182134.16	TDRKH	0.351563	0.0308989	0.425203	1.11602e-10	0.392341	3.84435e-06
ENSG00000135049.16	AGTPBP1	-0.221889	0.0767765	-0.40709	1.69956e-13	-0.30972	3.96818e-06
ENSG00000104549.12	SQLE	0.519562	0.00151115	0.325535	4.38838e-05	0.426731	4.24399e-06
ENSG00000079691.18	CARMIL1	0.25763	0.0125724	0.24291	3.32495e-08	0.251297	4.3438e-06
ENSG00000149485.19	FADS1	0.415414	0.00476634	0.349909	7.01303e-07	0.383332	5.88229e-06
ENSG00000196586.16	MYO6	0.163555	0.0259012	0.205169	4.4978e-12	0.182442	5.90977e-06
ENSG00000183496.6	MEX3B	0.284408	0.00103661	0.142575	0.000454155	0.214837	6.83886e-06
ENSG00000033327.13	GAB2	-0.259959	0.0982226	-0.433853	3.98869e-13	-0.352248	7.15164e-06
ENSG00000140287.11	HDC	-0.145553	0.0804285	-0.225209	6.51216e-12	-0.188355	7.61393e-06
ENSG00000005381.8	MPO	-0.0590478	0.253567	-0.167989	5.06253e-18	-0.116474	7.9325e-06
ENSG00000110660.15	SLC35F2	-0.358135	0.000330358	-0.148786	0.00709469	-0.272101	8.76506e-06
ENSG00000197959.14	DNM3	0.230706	0.0038639	0.192967	1.41003e-06	0.212021	9.48902e-06
ENSG00000138722.10	MMRN1	0.160953	0.0423605	0.181829	8.02985e-11	0.172103	9.77747e-06
ENSG00000160190.14	SLC37A1	0.525879	0.00016558	0.184655	0.0121274	0.377012	1.05228e-05
ENSG00000159388.6	BTG2	0.621821	7.20076e-05	0.14839	0.0483698	0.380712	1.05903e-05
ENSG00000161328.11	LRRC56	0.611155	0.00178108	0.268341	0.000532915	0.42368	1.05959e-05
ENSG00000183971.10	NPW	-0.299015	0.0065301	-0.196977	9.17417e-06	-0.245847	1.08335e-05
ENSG00000114315.4	HES1	0.296235	0.000959475	0.156494	0.000573883	0.234525	1.1341e-05
ENSG00000205978.6	NYNRIN	0.197784	0.0456863	0.247667	8.06486e-10	0.215309	1.24075e-05
ENSG00000164082.15	GRM2	0.485945	0.0106324	0.346001	7.56609e-06	0.409666	1.2903e-05
ENSG00000141696.13	P3H4	0.329491	0.0299701	0.420197	5.27756e-10	0.372803	1.29355e-05
ENSG00000167419.11	LPO	-0.123178	0.186733	-0.258411	1.90872e-13	-0.197346	1.38808e-05
ENSG00000180061.10	TMEM150B	0.340024	0.00057024	0.163553	0.00316174	0.269415	1.39947e-05
ENSG00000163536.13	SERPINI1	0.308262	0.00987383	0.25511	8.91147e-07	0.282047	1.50342e-05
ENSG00000171206.15	TRIM8	0.442264	0.00947262	0.402759	4.97763e-07	0.422187	1.60822e-05
ENSG00000120913.23	PDLIM2	0.507142	0.00897514	0.381046	1.25868e-05	0.43702	1.62381e-05
ENSG00000170893.4	TRH	-0.0240756	0.688041	-0.178696	6.43598e-13	-0.118159	1.67521e-05
ENSG00000068097.15	HEATR6	0.361869	0.0543987	0.566957	5.77122e-09	0.45672	2.05852e-05
ENSG00000058668.15	ATP2B4	0.38905	0.0139478	0.269969	5.50129e-06	0.321858	2.08644e-05
ENSG00000198576.4	ARC	-0.152111	0.245726	-0.294348	2.94263e-11	-0.233812	2.1472e-05
ENSG00000149294.17	NCAM1	0.163356	0.00151147	0.0932575	0.000246308	0.12683	2.3851e-05
ENSG00000099139.14	PCSK5	0.314964	0.00803039	0.253991	4.31042e-06	0.286244	2.71002e-05
ENSG00000100234.12	TIMP3	0.188075	0.00160112	0.120829	0.000491985	0.162938	2.81529e-05
ENSG00000140859.16	KIFC3	0.303443	0.00200251	0.142785	0.00147748	0.228854	3.01507e-05
ENSG00000129465.16	RIPK3	0.354449	0.0207132	0.285637	3.51993e-06	0.31549	3.07412e-05
ENSG00000186806.5	VSIG10L	0.387725	0.0213679	0.400595	2.24988e-07	0.397752	3.12617e-05
ENSG00000019144.19	PHLDB1	0.24663	0.00489876	0.209212	7.00981e-06	0.230531	3.12848e-05
ENSG00000259207.9	ITGB3	0.159655	0.0103601	0.145815	7.57326e-07	0.150447	3.2646e-05
ENSG00000142303.14	ADAMTS10	0.254188	0.00173159	0.127561	0.00115503	0.197876	3.30741e-05
ENSG00000181804.15	SLC9A9	0.271535	0.00283253	0.165754	0.000187769	0.226919	3.48552e-05
ENSG00000106077.18	ABHD11	0.328138	0.0714894	0.547339	1.44369e-11	0.433257	3.68774e-05
ENSG00000168765.17	GSTM4	0.364617	0.0137213	0.328736	1.00119e-05	0.347719	3.73037e-05
ENSG00000188603.22	CLN3	0.612191	0.00162376	0.231535	0.00390915	0.413055	3.90874e-05
ENSG00000180758.12	GPR157	0.247559	0.0969349	0.39758	2.22272e-09	0.322713	3.91778e-05
ENSG00000184371.14	CSF1	0.24013	0.00302256	0.137436	0.000442669	0.195368	4.31016e-05
ENSG00000178467.18	P4HTM	0.785373	0.000514007	0.192299	0.0324714	0.436413	4.34115e-05
ENSG00000106665.16	CLIP2	0.38786	0.0139599	0.174035	0.00012038	0.239441	4.6595e-05
ENSG00000140416.23	TPM1	0.219047	0.0348552	0.230101	6.81237e-08	0.225819	4.66938e-05
ENSG00000136854.24	STXBP1	0.254245	0.0628694	0.260734	5.69709e-08	0.259037	4.70885e-05
ENSG00000121895.8	TMEM156	-0.514796	0.000862646	-0.17752	0.0226253	-0.349956	5.07292e-05
ENSG00000167100.15	SAMD14	0.288037	0.00154147	0.17054	0.00327175	0.246671	5.1004e-05
ENSG00000115459.18	ELMOD3	0.521091	0.0103411	0.364613	0.000106485	0.443904	5.10244e-05
ENSG00000141556.21	TBCD	0.60003	0.00312189	0.246251	0.00310744	0.410283	5.25404e-05
ENSG00000161513.12	FDXR	0.401373	0.0159903	0.372311	4.31861e-06	0.388251	5.33335e-05
ENSG00000111424.12	VDR	0.286478	0.0171425	0.207412	3.12268e-06	0.243836	5.61841e-05
ENSG00000108798.9	ABI3	0.30374	0.0120388	0.226675	2.11503e-05	0.265798	5.64606e-05
ENSG00000141542.11	RAB40B	0.258905	0.101572	0.457068	1.7493e-08	0.35027	5.67185e-05
ENSG00000121039.10	RDH10	0.460754	0.0197071	0.333368	9.90384e-06	0.389292	5.91878e-05
ENSG00000100321.15	SYNGR1	-0.233257	0.0124701	-0.215834	1.24228e-05	-0.227246	5.9287e-05
ENSG00000147465.12	STAR	-0.436472	0.00215819	-0.187377	0.00492049	-0.318512	6.11438e-05
ENSG00000086730.17	LAT2	0.123707	0.413843	0.33566	2.06454e-11	0.255969	6.13406e-05
ENSG00000117676.14	RPS6KA1	0.490117	0.0310592	0.350607	7.61093e-06	0.406991	6.41191e-05
ENSG00000163814.8	CDCP1	0.184848	0.0397065	0.222778	5.88831e-07	0.205522	6.58484e-05
ENSG00000129467.14	ADCY4	0.253929	0.0647154	0.27365	2.71282e-07	0.264999	6.68991e-05
ENSG00000134317.18	GRHL1	0.296573	0.00558236	0.223038	0.000176467	0.267211	6.92143e-05
ENSG00000088305.18	DNMT3B	0.188814	0.0837377	0.233131	4.25381e-08	0.200723	6.99935e-05
ENSG00000072786.13	STK10	0.758145	0.00214387	0.221496	0.00762263	0.428121	7.09498e-05
ENSG00000166347.19	CYB5A	0.117821	0.527266	0.662513	1.50307e-17	0.390147	7.3456e-05
ENSG00000185112.6	FAM43A	0.454889	0.00171508	0.138089	0.0137715	0.283999	7.37224e-05
ENSG00000154265.16	ABCA5	0.158916	0.109187	0.280925	1.66233e-09	0.218045	7.40769e-05
ENSG00000118523.6	CCN2	0.163807	0.0345225	0.14291	2.76685e-06	0.151913	7.48091e-05
ENSG00000064201.16	TSPAN32	0.163971	0.23521	0.260178	7.42519e-10	0.218114	7.60515e-05
ENSG00000008394.13	MGST1	-0.161011	0.00644888	-0.124024	0.000157972	-0.145832	7.73393e-05
ENSG00000162738.6	VANGL2	0.287276	0.000234444	0.073116	0.11098	0.197829	7.775e-05
ENSG00000213366.13	GSTM2	0.506916	0.00037821	0.0811766	0.112567	0.266255	7.95103e-05
ENSG00000019991.18	HGF	-0.130283	0.0558848	-0.167425	2.04707e-08	-0.145508	8.42973e-05
ENSG00000174327.7	SLC16A13	0.492008	0.00851387	0.328307	0.000323451	0.416347	8.60911e-05
ENSG00000185630.19	PBX1	0.14156	0.0102797	0.120401	2.26722e-05	0.132126	8.8559e-05
ENSG00000082269.17	FAM135A	-0.232639	0.0584378	-0.309548	3.22933e-08	-0.270891	9.17031e-05
ENSG00000178814.17	OPLAH	0.2902	0.0179316	0.19156	9.49406e-05	0.234564	9.29154e-05
ENSG00000170468.8	RIOX1	0.753437	0.002627	0.26299	0.01097	0.480449	9.38127e-05
ENSG00000167173.19	C15orf39	0.346807	0.0327909	0.224332	2.00491e-05	0.270645	9.60479e-05
ENSG00000144712.12	CAND2	0.304284	0.0121975	0.279351	3.58052e-05	0.295365	9.6085e-05
ENSG00000064687.13	ABCA7	0.343015	0.020183	0.19053	0.000177982	0.252926	0.000102195
ENSG00000084731.15	KIF3C	0.423883	0.00409473	0.214875	0.00223543	0.325952	0.000104874
ENSG00000075234.17	TTC38	0.525683	0.0190941	0.298173	9.006e-05	0.399115	0.00010631
ENSG00000174996.12	KLC2	0.351811	0.0104081	0.22929	0.000527407	0.287981	0.000107569
ENSG00000180543.5	TSPYL5	0.232898	0.0194452	0.185665	5.84814e-06	0.204667	0.000108589
ENSG00000131149.19	GSE1	0.585728	0.0134276	0.280536	0.00113154	0.400299	0.000108923
ENSG00000096092.6	TMEM14A	-0.0033478	0.983824	0.593913	2.4762e-21	0.326266	0.000110584
ENSG00000038382.20	TRIO	-0.0321299	0.73076	-0.361276	4.25209e-25	-0.190965	0.0001155
ENSG00000161791.14	FMNL3	0.321383	0.00655813	0.227786	0.000270032	0.282358	0.00011747
ENSG00000163697.17	APBB2	0.23239	0.0108985	0.168579	7.53426e-05	0.201167	0.000118591
ENSG00000174233.11	ADCY6	0.29097	0.00319838	0.121988	0.00687009	0.212191	0.000119579
ENSG00000106012.18	IQCE	0.299487	0.091089	0.377955	5.81503e-07	0.344326	0.000119787
ENSG00000183741.12	CBX6	0.425232	0.00339572	0.1636	0.00708617	0.292889	0.0001209
ENSG00000174946.7	GPR171	0.225432	0.0152667	0.211364	1.04904e-05	0.218077	0.000123531
ENSG00000177426.22	TGIF1	-0.295045	0.0334315	-0.339673	2.67857e-07	-0.311976	0.000123667
ENSG00000067606.17	PRKCZ	0.170565	0.132044	0.310034	6.22793e-09	0.235599	0.000123681
ENSG00000081189.16	MEF2C	0.234533	0.0490255	0.220797	4.27791e-06	0.22786	0.000127184
ENSG00000283632.4	EXOC3L2	0.291965	9.82767e-05	0.0252016	0.618461	0.193146	0.000130206
ENSG00000143333.7	RGS16	0.189198	0.022143	0.195348	1.21186e-06	0.191485	0.000130371
ENSG00000109452.12	INPP4B	0.174739	0.0417481	0.171331	1.04395e-06	0.171708	0.000130487
ENSG00000119535.18	CSF3R	-0.181234	0.205835	-0.266395	1.08447e-09	-0.233077	0.000134578
ENSG00000117461.15	PIK3R3	0.240818	0.061987	0.314032	7.78408e-08	0.275487	0.000140462
ENSG00000148444.16	COMMD3	0.154784	0.331623	0.450978	1.37247e-13	0.308466	0.000141642
ENSG00000151151.6	IPMK	-0.303883	0.050693	-0.354959	2.22987e-06	-0.333113	0.000143567
ENSG00000119979.18	DENND10	-0.39316	0.0151865	-0.302943	6.01848e-05	-0.353253	0.000144277
ENSG00000151693.11	ASAP2	0.266853	0.00687817	0.158283	0.00064014	0.217997	0.000151933
ENSG00000176531.10	PHLDB3	0.607414	0.000658545	0.118836	0.129903	0.363361	0.000154152
ENSG00000099284.15	MACROH2A2	0.0938955	0.330944	0.317036	2.02588e-13	0.199862	0.000154282
ENSG00000069974.16	RAB27A	-0.346079	0.00381053	-0.171028	0.00602929	-0.269332	0.000154817
ENSG00000177096.9	PHETA2	0.534886	0.00327883	0.231299	0.00860806	0.392491	0.000155426
ENSG00000112576.13	CCND3	0.228514	0.215045	0.453931	8.47897e-10	0.352401	0.000155773
ENSG00000156127.8	BATF	0.132214	0.411731	0.522249	3.06615e-13	0.336295	0.000160548
ENSG00000173706.14	HEG1	0.287399	0.0077399	0.160652	0.000981853	0.226323	0.00016549
ENSG00000261371.6	PECAM1	0.349457	0.0147578	0.198197	0.000498646	0.268828	0.000168577
ENSG00000115183.15	TANC1	0.20508	0.00320845	0.0965688	0.0068857	0.160397	0.000171633
ENSG00000159164.10	SV2A	0.400339	0.000229389	0.0284668	0.524952	0.2095	0.000177243
ENSG00000004139.14	SARM1	0.224856	0.135813	0.346684	3.84093e-08	0.28806	0.000187122
ENSG00000179241.13	LDLRAD3	0.141525	0.0728891	0.203293	7.34586e-09	0.168127	0.000190111
ENSG00000160953.16	PWWP3A	0.368213	0.0123277	0.20787	0.00121514	0.285498	0.00019024
ENSG00000135108.15	FBXO21	0.371418	0.0205101	0.239072	0.000231583	0.302631	0.000192798
ENSG00000205084.11	TMEM231	0.272206	0.149242	0.501893	9.26481e-11	0.382984	0.000197662
ENSG00000177721.4	ANXA2R	0.176889	0.197038	0.344559	6.58783e-11	0.264337	0.00020277
ENSG00000145431.11	PDGFC	-0.0822444	0.305212	-0.243617	1.1825e-12	-0.162006	0.000204703
ENSG00000174669.12	SLC29A2	0.296312	0.0480212	0.323563	4.44848e-06	0.310181	0.000205487
ENSG00000226479.4	TMEM185B	0.522873	0.00222068	0.182687	0.0340149	0.360836	0.000210743
ENSG00000075420.13	FNDC3B	-0.203322	0.0804967	-0.272988	3.02004e-07	-0.238348	0.000211093
ENSG00000185245.8	GP1BA	0.30988	0.00771128	0.188458	0.00168226	0.253614	0.000213947
ENSG00000253293.5	HOXA10	0.00759876	0.912046	0.218087	6.92039e-17	0.124668	0.000218021
ENSG00000273604.2	EPOP	0.155002	0.214346	0.230595	2.58754e-09	0.199036	0.00022466
ENSG00000157833.13	GAREM2	0.445146	0.00477911	0.21048	0.00475779	0.321753	0.000225134
ENSG00000134824.14	FADS2	0.315308	0.00521728	0.131998	0.00862901	0.229026	0.000237342
ENSG00000185862.7	EVI2B	-0.368258	0.000536276	-0.0574727	0.228107	-0.219799	0.000242767
ENSG00000203797.12	DDO	-0.412485	0.000746325	-0.0634131	0.235546	-0.246687	0.000243729
ENSG00000167851.15	CD300A	0.256844	0.0486123	0.233068	1.61616e-05	0.243912	0.000244338
ENSG00000130758.8	MAP3K10	0.604894	0.00510206	0.204874	0.019355	0.377142	0.000245235
ENSG00000196358.11	NTNG2	-0.0872228	0.321916	-0.224354	1.70256e-10	-0.162292	0.000246613
ENSG00000205336.14	ADGRG1	0.160178	0.0436411	0.162966	1.26927e-05	0.158352	0.000250103
ENSG00000104884.16	ERCC2	0.457659	0.0387893	0.346402	9.70781e-05	0.397938	0.000250863
ENSG00000275302.2	CCL4	0.224339	0.0124086	0.13946	0.00137265	0.182957	0.000265673
ENSG00000139187.10	KLRG1	0.305054	0.0478682	0.307456	1.03414e-05	0.307656	0.00026756
ENSG00000163734.4	CXCL3	0.214296	0.0181433	0.130889	0.000442376	0.172426	0.000268353
ENSG00000226321.5	CROCC2	-0.0503125	0.64936	-0.262962	1.1497e-09	-0.181999	0.000271985
ENSG00000179218.14	CALR	-0.261699	0.145773	-0.399685	1.5617e-07	-0.339779	0.000284609
ENSG00000076706.17	MCAM	-0.0965685	0.380741	-0.261392	1.17386e-08	-0.190882	0.000284777
ENSG00000128596.17	CCDC136	0.169879	0.119728	0.262187	1.19168e-08	0.213708	0.000285212
ENSG00000134198.10	TSPAN2	0.178174	0.0352731	0.152205	5.81382e-05	0.167292	0.000289513
ENSG00000137747.16	TMPRSS13	0.523744	0.00149547	0.121069	0.0865649	0.318158	0.00029432
ENSG00000169738.8	DCXR	0.169759	0.209303	0.441906	3.38156e-10	0.295974	0.000307392
ENSG00000206384.10	COL6A6	0.173104	0.00632524	0.101502	0.00412849	0.142569	0.000308115
ENSG00000182871.16	COL18A1	0.312275	0.00538486	0.123094	0.0142842	0.213721	0.000310991
ENSG00000162836.12	ACP6	0.216403	0.0864045	0.230182	3.4398e-06	0.222191	0.000313818
ENSG00000107819.13	SFXN3	0.273158	0.0664822	0.282412	4.5076e-05	0.279517	0.000316315
ENSG00000146021.15	KLHL3	0.261822	0.0337934	0.247519	8.31131e-05	0.25681	0.000317601
ENSG00000172671.20	ZFAND4	0.506673	0.00175725	0.129085	0.107008	0.326392	0.00032383
ENSG00000197381.16	ADARB1	0.309605	0.0318993	0.185332	0.000409463	0.23625	0.000324055
ENSG00000159403.18	C1R	0.238638	0.206314	0.3864	1.26602e-07	0.324457	0.000326461
ENSG00000136040.9	PLXNC1	0.166816	0.115826	0.180111	1.68664e-06	0.173612	0.000327892
ENSG00000198780.12	FAM169A	0.180109	0.0738897	0.268585	1.41272e-07	0.219947	0.000330969
ENSG00000049246.14	PER3	0.223989	0.0482859	0.253103	7.4306e-06	0.238849	0.000331297
ENSG00000149534.9	MS4A2	-0.234306	0.0765488	-0.229334	7.41927e-06	-0.230212	0.000341061
ENSG00000154237.13	LRRK1	-0.167009	0.0602422	-0.261992	2.7467e-07	-0.204233	0.000350693
ENSG00000143630.10	HCN3	0.485097	0.0075179	0.238369	0.0104934	0.369804	0.000353313
ENSG00000197183.14	NOL4L	0.390216	0.0261425	0.235773	0.000295173	0.309132	0.000358374
ENSG00000187699.10	C2orf88	0.277433	0.00975678	0.124214	0.00560686	0.200218	0.000365804
ENSG00000099849.15	RASSF7	0.450847	0.00877206	0.215023	0.00729655	0.336897	0.000370567
ENSG00000125846.15	ZNF133	0.210793	0.170208	0.396502	3.91805e-09	0.300054	0.00037442
ENSG00000143994.14	ABHD1	0.32788	0.06131	0.32172	2.12925e-05	0.326887	0.000378204
ENSG00000110799.14	VWF	0.134626	0.0344475	0.139708	1.38906e-05	0.130726	0.000378836
ENSG00000170677.6	SOCS6	-0.277081	0.0146695	-0.213325	0.00033736	-0.248472	0.000394374
ENSG00000069966.19	GNB5	0.332746	0.0364552	0.234902	0.000221913	0.276728	0.000398974
ENSG00000138621.12	PPCDC	0.296659	0.0951322	0.301857	1.35053e-05	0.300511	0.000405591
ENSG00000128040.11	SPINK2	0.0506919	0.467627	0.183676	1.06821e-12	0.118259	0.000407782
ENSG00000188636.4	RTL6	0.245697	0.0621333	0.282045	3.78337e-05	0.265252	0.000408648
ENSG00000048140.18	TSPAN17	0.279755	0.0307888	0.208199	0.000591214	0.247929	0.000414639
ENSG00000092445.12	TYRO3	0.147991	0.311857	0.417683	6.03756e-12	0.281301	0.000430192
ENSG00000136213.10	CHST12	0.175063	0.131002	0.207661	1.73422e-06	0.190725	0.000432243
ENSG00000134202.11	GSTM3	0.282748	0.0141318	0.167703	0.00113313	0.223614	0.000433032
ENSG00000183570.16	PCBP3	0.249989	0.00822891	0.100163	0.0148395	0.174253	0.00043914
ENSG00000130529.16	TRPM4	0.0774274	0.171857	0.130128	2.79515e-08	0.102977	0.00044564
ENSG00000142459.8	EVI5L	0.64408	0.00565624	0.183553	0.0324364	0.374059	0.00044813
ENSG00000141968.8	VAV1	0.445141	0.0212796	0.265939	0.00137491	0.353488	0.000459389
ENSG00000095303.17	PTGS1	0.305003	0.0065074	0.136169	0.0118302	0.233272	0.000463018
ENSG00000174705.13	SH3PXD2B	0.236681	0.00413906	0.0961337	0.0250634	0.173371	0.000481134
ENSG00000171130.18	ATP6V0E2	0.208399	0.12932	0.36022	4.28339e-08	0.277953	0.000484796
ENSG00000198133.8	TMEM229B	0.233216	0.0860688	0.242716	5.27578e-06	0.239123	0.000485167
ENSG00000173715.18	C11orf80	0.392749	0.0272113	0.272732	0.000561503	0.333375	0.000487021
ENSG00000197429.11	IPP	0.329151	0.0836993	0.371931	3.44452e-06	0.353771	0.000491247
ENSG00000185015.8	CA13	0.225235	0.0827946	0.311613	2.36217e-07	0.263732	0.000491312
ENSG00000087237.12	CETP	-0.226073	0.0871331	-0.262933	7.70797e-06	-0.247614	0.000491685
ENSG00000196220.16	SRGAP3	0.10199	0.30367	0.229985	2.05307e-10	0.16902	0.000497975
ENSG00000245848.3	CEBPA	-0.245992	0.00186535	-0.0817642	0.0892972	-0.178122	0.000502808
ENSG00000167840.13	ZNF232	0.212245	0.207783	0.476168	5.34248e-09	0.335585	0.000504156
ENSG00000052126.14	PLEKHA5	-0.184786	0.126993	-0.293225	1.47382e-07	-0.236752	0.000513997
ENSG00000204681.11	GABBR1	0.138826	0.0592567	0.167816	3.70201e-06	0.150626	0.000533716
ENSG00000116133.13	DHCR24	0.123595	0.16308	0.231556	6.74144e-08	0.176279	0.000536516
ENSG00000152192.8	POU4F1	-0.136222	0.241116	-0.12067	1.53755e-05	-0.124469	0.00054201
ENSG00000081985.13	IL12RB2	0.130613	0.0748185	0.170118	9.90442e-07	0.148968	0.000550836
ENSG00000213995.11	NAXD	0.513035	0.00571962	0.176177	0.0379766	0.344605	0.000552064
ENSG00000189337.17	KAZN	0.184482	0.145418	0.342728	1.80033e-09	0.254795	0.000562563
ENSG00000187764.11	SEMA4D	0.632409	0.0011667	0.075491	0.309944	0.327723	0.000562581
ENSG00000133466.14	C1QTNF6	0.391175	0.0232373	0.260589	0.00149151	0.331422	0.000572881
ENSG00000013523.11	ANGEL1	0.523692	0.00850959	0.207658	0.0162835	0.363683	0.000574068
ENSG00000143126.8	CELSR2	0.278132	0.0206574	0.159734	0.00105235	0.211934	0.000574191
ENSG00000138101.19	DTNB	0.566017	0.00390738	0.168039	0.0883692	0.383955	0.000593316
ENSG00000145916.19	RMND5B	0.363132	0.0428851	0.214189	0.000623962	0.277849	0.000594163
ENSG00000137449.17	CPEB2	0.198446	0.0848509	0.196047	9.8834e-06	0.197312	0.000597455
ENSG00000185100.11	ADSS1	0.317787	0.0357575	0.284566	8.43615e-05	0.301546	0.000600068
ENSG00000126456.16	IRF3	0.441723	0.0482215	0.363628	0.000107425	0.403849	0.000608405
ENSG00000092964.18	DPYSL2	0.102774	0.160929	0.189461	5.32902e-08	0.143654	0.000611927
ENSG00000015532.10	XYLT2	0.42296	0.00712576	0.203768	0.0164181	0.32466	0.000615148
ENSG00000179163.12	FUCA1	0.33986	0.0221969	0.217084	0.000630496	0.27775	0.000616225
ENSG00000073350.14	LLGL2	0.518511	0.00192228	0.102873	0.185673	0.315272	0.000627029
ENSG00000107736.21	CDH23	0.220031	0.0468446	0.187344	0.000307779	0.205227	0.000629846
ENSG00000085063.17	CD59	0.122891	0.224682	0.202984	5.90435e-07	0.168913	0.000630001
ENSG00000196405.13	EVL	0.420332	0.00973475	0.156488	0.0210107	0.284122	0.000630778
ENSG00000276070.5	CCL4L2	0.191931	0.0364188	0.163383	0.000130896	0.17863	0.000634666
ENSG00000145214.14	DGKQ	0.59122	0.00463201	0.150343	0.0672402	0.346952	0.000640927
ENSG00000165138.18	ANKS6	0.21294	0.116845	0.271737	3.08858e-06	0.245608	0.000662544
ENSG00000151929.10	BAG3	0.121998	0.158546	0.223819	9.51593e-08	0.168981	0.000662561
ENSG00000153896.19	ZNF599	0.507621	0.00371283	0.162456	0.0725958	0.348024	0.000663579
ENSG00000147443.13	DOK2	0.362659	0.0120152	0.174189	0.00830925	0.266701	0.000676487
ENSG00000152953.13	STK32B	-0.0979188	0.27084	-0.203042	4.19974e-08	-0.155534	0.000704013
ENSG00000079435.10	LIPE	0.324418	0.0254321	0.21188	0.00226357	0.270118	0.000709758
ENSG00000095917.14	TPSD1	-0.0675141	0.460094	-0.223787	2.14952e-10	-0.154275	0.000717323
ENSG00000188732.11	FAM221A	0.244878	0.019358	0.20802	0.000472458	0.22931	0.00072038
ENSG00000168806.8	LCMT2	0.28987	0.0752558	0.33026	5.65052e-06	0.310872	0.000722302
ENSG00000134909.18	ARHGAP32	0.173327	0.043667	0.152021	0.000105958	0.163928	0.000725079
ENSG00000184489.12	PTP4A3	0.236848	0.0198683	0.145167	0.00296058	0.192671	0.000727637
ENSG00000119862.13	LGALSL	0.19056	0.142916	0.302758	2.01616e-09	0.240866	0.000729758
ENSG00000135314.12	KHDC1	0.209907	0.253338	0.480664	1.93648e-08	0.345806	0.000735961
ENSG00000078399.19	HOXA9	-0.0248298	0.670395	0.188515	1.27733e-17	0.0960139	0.000752944
ENSG00000089091.16	DZANK1	0.265486	0.188197	0.452435	5.1099e-08	0.359783	0.000754622
ENSG00000148400.12	NOTCH1	0.467943	0.00163589	0.0814387	0.248672	0.268371	0.000756007
ENSG00000065308.5	TRAM2	0.407798	0.0072303	0.17706	0.0180138	0.292589	0.000757232
ENSG00000184979.10	USP18	0.152716	0.129957	0.278252	8.12343e-08	0.209681	0.000757514
ENSG00000104447.13	TRPS1	0.213801	0.00264084	0.0570656	0.135323	0.146931	0.000762681
ENSG00000158882.15	TOMM40L	0.502492	0.0135465	0.225238	0.0136841	0.363702	0.000762758
ENSG00000109944.11	JHY	0.0827299	0.573238	0.459215	2.21788e-13	0.261015	0.00077863
ENSG00000106366.9	SERPINE1	0.324464	0.000770938	0.0339588	0.39935	0.16302	0.000782369
ENSG00000241399.7	CD302	-0.37377	0.0148523	-0.215804	0.00498919	-0.304343	0.000787817
ENSG00000140398.14	NEIL1	0.405481	0.00491681	0.102913	0.0744978	0.228394	0.000789707
ENSG00000136878.14	USP20	0.458473	0.00644393	0.132044	0.0573838	0.27321	0.000790038
ENSG00000185989.11	RASA3	0.697576	0.000624389	0.0398221	0.602852	0.318928	0.000790716
ENSG00000130299.17	GTPBP3	0.431461	0.0515992	0.352483	0.000343397	0.392154	0.000794372
ENSG00000173137.12	ADCK5	0.386139	0.0211761	0.229225	0.00408553	0.308485	0.000800304
ENSG00000137103.20	TMEM8B	0.173375	0.22131	0.333701	5.86783e-08	0.254059	0.000801724
ENSG00000168209.5	DDIT4	0.194821	0.101285	0.200875	6.78917e-06	0.198826	0.000802278
ENSG00000137571.11	SLCO5A1	-0.0610628	0.452485	-0.210542	2.0918e-10	-0.141366	0.000802616
ENSG00000095370.20	SH2D3C	0.340157	0.0291134	0.175718	0.00244291	0.248253	0.000817879
ENSG00000181061.14	HIGD1A	0.106405	0.538565	0.514228	6.04168e-14	0.314486	0.000823864
ENSG00000179388.9	EGR3	0.248844	0.00454399	0.0776685	0.0531706	0.165795	0.000832213
ENSG00000074855.11	ANO8	0.341156	0.00840135	0.138819	0.0255078	0.241178	0.000837787
ENSG00000148362.11	PAXX	-0.00474412	0.978617	0.616251	1.05566e-14	0.317276	0.000851242
ENSG00000099949.21	LZTR1	0.527694	0.0145714	0.252929	0.00912634	0.392355	0.000859911
ENSG00000135842.17	NIBAN1	-0.123094	0.201146	-0.250986	8.30569e-08	-0.18366	0.000864471
ENSG00000174516.15	PELI3	0.347973	0.0545014	0.311879	7.27627e-05	0.328688	0.000868508
ENSG00000167880.8	EVPL	-0.112567	0.224078	-0.194439	1.28111e-07	-0.156909	0.000872625
ENSG00000115738.10	ID2	0.109608	0.29116	0.252199	2.46694e-08	0.184351	0.00087372
ENSG00000121281.13	ADCY7	0.283413	0.0535951	0.164121	0.000869694	0.211701	0.00087802
ENSG00000145390.11	USP53	-0.229902	0.0402975	-0.187609	0.000355967	-0.210406	0.000881053
ENSG00000159335.18	PTMS	0.129991	0.239119	0.275601	1.92276e-08	0.20405	0.0008915
ENSG00000197122.12	SRC	0.238249	0.0189269	0.1198	0.00661777	0.178608	0.000894247
ENSG00000102780.17	DGKH	0.206523	0.0322392	0.157299	0.00028848	0.183048	0.000904713
ENSG00000103404.14	USP31	0.242246	0.0907392	0.27159	1.212e-05	0.258698	0.000913408
ENSG00000175906.5	ARL4D	0.335991	0.0554097	0.258057	9.23071e-05	0.28957	0.000915267
ENSG00000143850.16	PLEKHA6	0.142365	0.116849	0.230188	2.23256e-07	0.180247	0.000936394
ENSG00000188157.15	AGRN	-0.127223	0.292835	-0.255148	4.87827e-08	-0.19734	0.000941625
ENSG00000138449.11	SLC40A1	0.135772	0.115249	0.133492	2.69535e-05	0.134378	0.000943309
ENSG00000131187.10	F12	0.268885	0.0839107	0.274456	1.79152e-05	0.272293	0.000947489
ENSG00000132669.13	RIN2	0.286955	0.0110139	0.104664	0.018414	0.191037	0.000960757
ENSG00000076351.13	SLC46A1	0.13919	0.470055	0.513838	2.3004e-11	0.333632	0.00096271
ENSG00000185585.20	OLFML2A	0.118848	0.110797	0.178028	1.58389e-07	0.14436	0.000978361
ENSG00000113328.19	CCNG1	-0.374578	0.0213981	-0.220951	0.00324572	-0.300327	0.000979603
ENSG00000085998.14	POMGNT1	0.367908	0.0413088	0.281598	0.000959818	0.328757	0.000986751
ENSG00000184226.15	PCDH9	0.159385	0.0178005	0.108964	0.00143641	0.135871	0.000989704
ENSG00000158163.15	DZIP1L	0.219218	0.0715941	0.21995	1.6743e-05	0.219884	0.00100226
ENSG00000164402.14	SEPTIN8	0.325638	0.0151888	0.160718	0.0128171	0.250464	0.00100573
ENSG00000163751.4	CPA3	-0.0689781	0.256924	-0.17112	2.43469e-09	-0.116452	0.00101595
ENSG00000157483.9	MYO1E	0.194537	0.0431703	0.213333	0.000175597	0.203167	0.00104492
ENSG00000174292.12	TNK1	0.567068	0.00277169	0.114006	0.183355	0.338482	0.00105558
ENSG00000103253.19	HAGHL	-0.186029	0.168411	-0.287746	1.25209e-06	-0.236876	0.00105648
ENSG00000144199.12	FAHD2B	0.175742	0.350287	0.484994	3.1991e-09	0.324807	0.00105969
ENSG00000122877.16	EGR2	0.389634	0.000546705	0.0429884	0.400146	0.192963	0.00106357
ENSG00000197375.13	SLC22A5	0.176984	0.197721	0.291805	1.29898e-06	0.236878	0.0010751
ENSG00000100379.17	KCTD17	0.212059	0.122053	0.356042	1.14936e-06	0.275426	0.0010867
ENSG00000101213.7	PTK6	0.287428	0.0529772	0.237621	0.000419352	0.26371	0.00110211
ENSG00000141505.12	ASGR1	0.394583	0.00988615	0.16823	0.03452	0.294185	0.0011038
ENSG00000116985.12	BMP8B	0.184636	0.264346	0.320298	4.73705e-07	0.262408	0.00110896
ENSG00000139793.18	MBNL2	-0.15606	0.275019	-0.298994	3.72546e-08	-0.232711	0.00113239
ENSG00000179954.16	SSC5D	-0.0788499	0.632644	-0.33277	9.48744e-08	-0.236504	0.00114239
ENSG00000173599.15	PC	0.376676	0.00281346	0.0623949	0.273106	0.217662	0.00115864
ENSG00000215912.12	TTC34	0.493406	0.0209978	0.242405	0.00827653	0.369932	0.00116612
ENSG00000119965.13	C10orf88	0.36005	0.0734042	0.355878	5.03402e-05	0.362129	0.00116757
ENSG00000164970.15	FAM219A	0.543493	0.00956884	0.150413	0.0702356	0.324579	0.00117418
ENSG00000130164.14	LDLR	0.257669	0.00881638	0.102095	0.0283714	0.186832	0.00117843
ENSG00000152270.9	PDE3B	-0.0868625	0.49606	-0.360721	5.31464e-11	-0.217526	0.00117887
ENSG00000119280.17	C1orf198	0.17589	0.198806	0.298553	1.23448e-07	0.238821	0.00118635
ENSG00000162241.12	SLC25A45	0.478541	0.0127373	0.179411	0.0347767	0.328634	0.0011996
ENSG00000107863.18	ARHGAP21	0.246699	0.00747087	0.0655642	0.0631135	0.152802	0.00122295
ENSG00000008853.17	RHOBTB2	0.333192	0.0450812	0.225721	0.00191266	0.279004	0.00123773
ENSG00000101188.5	NTSR1	0.29951	0.00956141	0.123523	0.0148111	0.197604	0.00124185
ENSG00000163702.20	IL17RC	0.414984	0.0119263	0.139899	0.0348636	0.275847	0.00127412
ENSG00000178726.7	THBD	0.201943	0.0193944	0.0954471	0.0083444	0.146772	0.0012869
ENSG00000022567.10	SLC45A4	0.325328	0.0167491	0.129268	0.0220305	0.215842	0.00128812
ENSG00000196209.13	SIRPB2	-0.1698	0.0429605	-0.129774	0.000668397	-0.152359	0.00129196
ENSG00000139508.15	SLC46A3	0.0676948	0.620569	0.412077	1.41991e-10	0.238354	0.00132448
ENSG00000124374.9	PAIP2B	0.231338	0.0747971	0.236257	8.93049e-05	0.23575	0.00134894
ENSG00000184584.13	STING1	0.265088	0.121967	0.374515	2.79557e-05	0.318831	0.00136412
ENSG00000104635.15	SLC39A14	0.16081	0.197678	0.280948	2.75715e-07	0.220705	0.00142303
ENSG00000198342.10	ZNF442	0.349506	0.0109197	0.170081	0.030574	0.274934	0.00142622
ENSG00000234284.7	ZNF879	0.34968	0.0187095	0.20247	0.0108817	0.289333	0.00143763
ENSG00000159176.14	CSRP1	0.246955	0.101268	0.322853	5.88879e-06	0.281569	0.00146355
ENSG00000007129.18	CEACAM21	0.383869	0.0157388	0.144092	0.0269663	0.264341	0.00149937
ENSG00000110628.16	SLC22A18	0.295045	0.0975613	0.284851	6.9747e-05	0.291182	0.00150775
ENSG00000205022.9	PABPN1L	0.399683	0.0105383	0.135926	0.0588719	0.27047	0.00152682
ENSG00000103175.11	WFDC1	-0.201225	0.166465	-0.248118	1.88861e-05	-0.227925	0.00154872
ENSG00000163931.16	TKT	-0.255479	0.148703	-0.322394	4.03687e-06	-0.289889	0.00155234
ENSG00000140365.16	COMMD4	0.0817642	0.680782	0.699075	1.30688e-12	0.364211	0.00155556
ENSG00000151729.11	SLC25A4	0.436301	0.0313892	0.23398	0.00265994	0.314586	0.00156449
ENSG00000114767.7	RRP9	0.225688	0.171873	0.352188	3.0368e-06	0.290584	0.00156793
ENSG00000130768.15	SMPDL3B	0.345258	0.0151366	0.15219	0.026385	0.256723	0.00158513
ENSG00000181513.15	ACBD4	0.315425	0.106652	0.321123	0.00022916	0.323039	0.00159921
ENSG00000125434.11	SLC25A35	0.20491	0.331669	0.46224	8.41896e-08	0.344593	0.0016083
ENSG00000140450.9	ARRDC4	0.379148	0.00535538	0.0793493	0.184515	0.229871	0.00162189
ENSG00000007237.19	GAS7	-0.160652	0.110678	-0.183235	3.86244e-05	-0.174474	0.00162464
ENSG00000105499.14	PLA2G4C	0.308684	0.0220138	0.17628	0.00572563	0.248028	0.00162842
ENSG00000112096.19	SOD2	0.497449	0.00279988	0.0750291	0.2819	0.266437	0.00162871
ENSG00000129534.14	MIS18BP1	-0.260267	0.0678027	-0.25557	0.00011259	-0.259035	0.00163677
ENSG00000251692.8	PTX4	-0.0600627	0.519445	-0.296559	8.79055e-09	-0.17565	0.00165307
ENSG00000176903.5	PNMA1	0.377514	0.0126424	0.142292	0.0554103	0.280584	0.00166686
ENSG00000078269.15	SYNJ2	0.30299	0.027995	0.145818	0.00929375	0.224304	0.00168632
ENSG00000187244.12	BCAM	0.186179	0.0761134	0.166932	0.000568943	0.179772	0.00169214
ENSG00000157557.13	ETS2	0.321	0.0331599	0.171516	0.00514236	0.243771	0.00169238
ENSG00000169247.14	SH3TC2	0.109846	0.168534	0.227136	9.37643e-08	0.15358	0.00169419
ENSG00000006534.16	ALDH3B1	-0.177933	0.0367357	-0.163131	0.00232588	-0.175059	0.00169627
ENSG00000136153.20	LMO7	0.311669	0.0660856	0.230694	0.000443825	0.27062	0.00170154
ENSG00000165185.15	KIAA1958	-0.152664	0.141553	-0.267148	3.34074e-07	-0.20164	0.00170726
ENSG00000163472.19	TMEM79	0.416319	0.0185363	0.222109	0.0146389	0.332089	0.00172103
ENSG00000170113.16	NIPA1	0.0969883	0.365971	0.252175	2.80607e-09	0.176308	0.00172149
ENSG00000224940.9	PRRT4	-0.0128062	0.894388	-0.256029	2.66957e-11	-0.146534	0.00173353
ENSG00000099337.5	KCNK6	0.223703	0.00997439	0.110562	0.0282037	0.18134	0.00174915
ENSG00000110844.14	PRPF40B	0.244909	0.0712097	0.240285	0.000372533	0.246022	0.00176341
ENSG00000237441.10	RGL2	0.568914	0.00182354	0.0788973	0.417015	0.33944	0.00177325
ENSG00000037042.9	TUBG2	0.188958	0.219765	0.291405	2.84975e-06	0.243039	0.00177343
ENSG00000130303.13	BST2	0.0143049	0.900227	0.385743	1.30419e-13	0.196731	0.00181353
ENSG00000123453.18	SARDH	0.161429	0.177593	0.275598	1.14518e-06	0.213567	0.00181769
ENSG00000086015.22	MAST2	0.513804	0.0178777	0.183239	0.037812	0.34063	0.00182034
ENSG00000172292.15	CERS6	-0.174016	0.349135	-0.431936	1.3643e-08	-0.30594	0.00182155
ENSG00000156968.9	MPV17L	0.0280208	0.821956	0.331857	7.27418e-14	0.191548	0.00182603
ENSG00000037280.16	FLT4	-0.0715682	0.467876	-0.221755	1.93525e-08	-0.157718	0.00185082
ENSG00000099338.23	CATSPERG	0.260147	0.094767	0.272936	0.000181903	0.268128	0.0018551
ENSG00000168672.4	LRATD2	0.245628	0.0253476	0.137515	0.0087097	0.198749	0.00185749
ENSG00000071242.12	RPS6KA2	-0.0417842	0.681115	-0.282356	1.33229e-10	-0.167732	0.00186415
ENSG00000196155.13	PLEKHG4	0.268966	0.0199519	0.13511	0.0138981	0.207674	0.00189255
ENSG00000133401.16	PDZD2	0.256559	0.0156399	0.123174	0.0260852	0.199167	0.00191915
ENSG00000198829.6	SUCNR1	-0.11023	0.105854	-0.144241	2.19158e-05	-0.124545	0.00192087
ENSG00000158715.6	SLC45A3	-0.0945862	0.3808	-0.259158	7.14264e-10	-0.178374	0.00192743
ENSG00000031081.11	ARHGAP31	0.277817	0.00552466	0.0708138	0.154649	0.17987	0.00192817
ENSG00000165804.16	ZNF219	-0.0849539	0.540791	-0.37181	2.16008e-10	-0.229562	0.00193323
ENSG00000111671.10	SPSB2	0.492434	0.00305729	0.0700159	0.382955	0.264056	0.00193669
ENSG00000137154.13	RPS6	-0.460884	0.00310781	-0.0829615	0.31365	-0.281367	0.0019819
ENSG00000135077.9	HAVCR2	-0.0183807	0.870175	-0.314142	6.86587e-13	-0.177407	0.00201527
ENSG00000109103.12	UNC119	0.326033	0.0401442	0.248078	0.0012208	0.287169	0.00201583
ENSG00000158710.15	TAGLN2	0.166637	0.250822	0.3638	2.95245e-07	0.259944	0.00202128
ENSG00000121690.11	DEPDC7	-0.144363	0.236774	-0.289992	9.29644e-07	-0.215467	0.00203984
ENSG00000197119.13	SLC25A29	-0.101986	0.476314	-0.339066	2.08597e-09	-0.22811	0.00204327
ENSG00000165995.22	CACNB2	0.16837	0.0657456	0.189453	0.000121528	0.176776	0.00205914
ENSG00000025039.15	RRAGD	-0.218481	0.118465	-0.220227	6.02066e-05	-0.221496	0.00206106
ENSG00000077782.21	FGFR1	-0.0592957	0.564156	-0.256271	1.70702e-10	-0.163452	0.00206468
ENSG00000108465.15	CDK5RAP3	0.465834	0.0351021	0.242666	0.00710932	0.35142	0.00210037
ENSG00000164626.9	KCNK5	0.193908	0.0209441	0.0950406	0.0234674	0.150478	0.00210292
ENSG00000154134.15	ROBO3	0.226593	0.0361635	0.148974	0.00273657	0.185027	0.00210838
ENSG00000105281.12	SLC1A5	0.252615	0.0410035	0.172874	0.00320489	0.217481	0.00211579
ENSG00000115687.14	PASK	0.479117	0.00701165	0.107091	0.182342	0.285953	0.00212429
ENSG00000131473.17	ACLY	0.46803	0.0243356	0.22311	0.0218544	0.350505	0.00218841
ENSG00000106009.16	BRAT1	0.641499	0.00631256	0.101044	0.238468	0.334401	0.00218846
ENSG00000179862.7	CITED4	-0.240311	0.0151673	-0.107365	0.0456561	-0.184095	0.00219393
ENSG00000124608.5	AARS2	0.440374	0.016905	0.144876	0.0571239	0.27937	0.00219584
ENSG00000188827.11	SLX4	0.630459	0.00508196	0.111753	0.231474	0.34959	0.00219737
ENSG00000183828.15	NUDT14	0.0451084	0.737081	0.464484	5.06091e-13	0.24163	0.00226506
ENSG00000133063.16	CHIT1	0.181431	0.0262693	0.099768	0.0160073	0.144767	0.00230389
ENSG00000074582.15	BCS1L	0.146496	0.393226	0.437484	2.21631e-08	0.292	0.00230696
ENSG00000106006.6	HOXA6	-0.0253516	0.730448	0.206872	3.5891e-16	0.105246	0.00231434
ENSG00000136048.14	DRAM1	-0.267352	0.0733186	-0.216622	0.000352917	-0.243194	0.00233201
ENSG00000157870.17	PRXL2B	0.617884	9.11011e-05	-0.0372321	0.642661	0.295461	0.00235528
ENSG00000170396.9	ZNF804A	-0.182221	0.0882751	-0.190297	0.000220765	-0.187592	0.00236125
ENSG00000042832.12	TG	0.343035	0.0179922	0.141274	0.0353782	0.237457	0.00237031
ENSG00000130544.12	ZNF557	0.338144	0.0619487	0.269117	0.002123	0.308825	0.00237146
ENSG00000197766.8	CFD	-0.111839	0.0406544	-0.0800868	0.00365112	-0.0990047	0.0024049
ENSG00000164105.4	SAP30	-0.216044	0.0805961	-0.168229	0.000502523	-0.192394	0.00242172
ENSG00000165698.16	SPACA9	-0.236886	0.105631	-0.231772	0.000403337	-0.236255	0.00242953
ENSG00000186834.4	HEXIM1	0.435914	0.00364383	0.0570963	0.43183	0.254041	0.00244681
ENSG00000143799.14	PARP1	0.377735	0.0641418	0.274197	0.00271404	0.326459	0.00248583
ENSG00000135631.17	RAB11FIP5	0.10949	0.228917	0.222221	3.65259e-07	0.160667	0.00253029
ENSG00000164136.17	IL15	0.225968	0.0300185	0.144511	0.00921043	0.195599	0.00255966
ENSG00000066654.14	THUMPD1	-0.259691	0.0593889	-0.193251	0.0022354	-0.226825	0.00256294
ENSG00000174944.9	P2RY14	0.177596	0.0525535	0.145249	0.00119616	0.1635	0.00258256
ENSG00000166949.16	SMAD3	0.254826	0.0456811	0.153771	0.00506587	0.204991	0.00263126
ENSG00000134253.10	TRIM45	0.29279	0.141264	0.351502	2.52132e-05	0.323013	0.00266506
ENSG00000166272.18	WBP1L	0.298651	0.0211268	0.128426	0.0224227	0.216118	0.00266987
ENSG00000120915.14	EPHX2	0.199921	0.121636	0.226252	3.28023e-05	0.20935	0.00267369
ENSG00000064886.14	CHI3L2	0.360275	0.0335218	0.173468	0.0151927	0.264023	0.00269781
ENSG00000123892.12	RAB38	0.260345	0.0345559	0.178419	0.00544407	0.227792	0.00270895
ENSG00000187634.12	SAMD11	-0.126982	0.495012	-0.330152	3.25759e-07	-0.252521	0.00271321
ENSG00000099194.6	SCD	0.139517	0.119471	0.195304	6.4892e-05	0.165122	0.00278369
ENSG00000136636.13	KCTD3	-0.241184	0.0325768	-0.190688	0.00486028	-0.220652	0.00278909
ENSG00000129951.19	PLPPR3	-0.121828	0.162802	-0.166779	5.43605e-05	-0.146035	0.00281253
ENSG00000116128.11	BCL9	0.268756	0.0267635	0.0997919	0.0360508	0.176531	0.00282281
ENSG00000240445.6	FOXO3B	0.372056	0.00205335	0.0327335	0.641999	0.228691	0.00285356
ENSG00000065534.19	MYLK	0.194046	0.0473366	0.137026	0.00260324	0.168521	0.00287435
ENSG00000121060.18	TRIM25	0.346787	0.0139915	0.152948	0.0917963	0.272529	0.00289248
ENSG00000090006.18	LTBP4	0.286512	0.0251797	0.106225	0.03795	0.190634	0.00289632
ENSG00000125170.11	DOK4	0.321376	0.016669	0.110718	0.0638637	0.222034	0.00291278
ENSG00000171617.14	ENC1	0.323839	0.00589671	0.0664311	0.258581	0.200237	0.00291541
ENSG00000186648.15	CARMIL3	0.350726	0.0411078	0.220804	0.0130393	0.292548	0.00292724
ENSG00000198246.9	SLC29A3	0.134516	0.407687	0.443931	7.76454e-08	0.278842	0.00293705
ENSG00000087903.13	RFX2	0.203854	0.206627	0.315154	1.17628e-05	0.259128	0.00297725
ENSG00000096006.12	CRISP3	0.0902575	0.100427	0.100656	0.00023837	0.096546	0.00298546
ENSG00000136111.14	TBC1D4	0.213594	0.0170885	0.0959159	0.0466	0.16494	0.00299568
ENSG00000157978.12	LDLRAP1	0.352853	0.0587514	0.197631	0.00370798	0.268863	0.0030174
ENSG00000135740.17	SLC9A5	0.227161	0.112352	0.251979	0.000236675	0.240105	0.00302149
ENSG00000172236.18	TPSAB1	-0.06904	0.335476	-0.142263	8.69875e-07	-0.108626	0.00303757
ENSG00000042980.13	ADAM28	-0.232374	0.0318338	-0.116954	0.0122601	-0.172232	0.00303883
ENSG00000166261.11	ZNF202	0.369938	0.0532027	0.24145	0.00545871	0.308603	0.00306179
ENSG00000134109.11	EDEM1	-0.167173	0.263242	-0.314086	1.79779e-05	-0.24615	0.00307278
ENSG00000074657.14	ZNF532	0.0490436	0.487886	0.186726	4.4081e-09	0.116291	0.00307362
ENSG00000110665.12	C11orf21	0.0936214	0.436074	0.208244	9.49725e-07	0.160252	0.00308919
ENSG00000205189.12	ZBTB10	-0.126323	0.256741	-0.2683	7.16203e-07	-0.189709	0.00310856
ENSG00000135596.18	MICAL1	0.342291	0.0390078	0.192769	0.0170486	0.265925	0.00311039
ENSG00000091181.20	IL5RA	-0.0332907	0.740934	-0.255042	8.08758e-10	-0.155288	0.00314279
ENSG00000188042.8	ARL4C	0.170931	0.0772971	0.1662	0.000675054	0.16937	0.00314293
ENSG00000187961.14	KLHL17	0.252268	0.105334	0.2466	0.000489088	0.250812	0.00316994
ENSG00000123240.17	OPTN	0.160461	0.0822418	0.165435	0.000663499	0.16522	0.00317
ENSG00000163435.16	ELF3	0.278465	0.034333	0.172439	0.0103898	0.227056	0.00317042
ENSG00000181588.16	MEX3D	0.295351	0.0665268	0.214272	0.0027079	0.254709	0.00319073
ENSG00000242498.8	ARPIN	0.298567	0.00240375	0.0477734	0.382225	0.186637	0.00319956
ENSG00000137802.14	MAPKBP1	0.436892	0.0017558	0.0109216	0.885369	0.251253	0.00321289
ENSG00000135966.13	TGFBRAP1	-0.128287	0.462838	-0.43568	1.22412e-08	-0.283033	0.00323349
ENSG00000120756.13	PLS1	0.115363	0.344517	0.300943	6.31995e-08	0.20186	0.003241
ENSG00000135362.14	PRR5L	0.225531	0.0136292	0.0729553	0.117908	0.159876	0.00324814
ENSG00000143995.20	MEIS1	0.020068	0.728599	0.134316	2.02212e-09	0.0839664	0.00324914
ENSG00000142102.16	PGGHG	0.222428	0.0298387	0.148295	0.0175899	0.194167	0.00325814
ENSG00000161980.6	POLR3K	0.0347573	0.858328	0.54896	7.27314e-11	0.307809	0.00327114
ENSG00000187607.16	ZNF286A	0.220431	0.0884068	0.288543	0.00015443	0.24783	0.00327965
ENSG00000135736.6	CCDC102A	0.0543845	0.729364	0.364512	1.04502e-09	0.220902	0.00329361
ENSG00000128683.14	GAD1	0.151457	0.0275619	0.083522	0.0215997	0.123108	0.00331272
ENSG00000111670.16	GNPTAB	-0.145988	0.299471	-0.289376	2.161e-06	-0.220317	0.00333264
ENSG00000165795.23	NDRG2	0.157576	0.183585	0.224418	5.65208e-06	0.189466	0.00336439
ENSG00000084110.11	HAL	-0.130008	0.152559	-0.150614	9.26972e-05	-0.142168	0.00337004
ENSG00000103966.11	EHD4	0.259731	0.0378263	0.154359	0.00448185	0.204721	0.00337721
ENSG00000117425.14	PTCH2	0.47357	0.0117407	0.108535	0.1614	0.275486	0.00337766
ENSG00000258227.7	CLEC5A	-0.0546592	0.45374	-0.167064	8.29367e-08	-0.113557	0.00340112
ENSG00000104356.11	POP1	0.245381	0.15559	0.293287	8.0573e-05	0.272812	0.00343055
ENSG00000166140.17	ZFYVE19	0.285095	0.173206	0.385288	2.14197e-05	0.336212	0.00343124
ENSG00000105287.13	PRKD2	0.620831	0.00269677	0.0310157	0.735012	0.320804	0.00344394
ENSG00000149516.14	MS4A3	-0.114142	0.0872148	-0.109926	0.000660127	-0.112756	0.00345316
ENSG00000124299.15	PEPD	0.192177	0.232638	0.338272	1.28898e-05	0.265414	0.00349709
ENSG00000183208.12	GDPGP1	0.296067	0.104364	0.324199	0.000296516	0.312149	0.00350177
ENSG00000170962.13	PDGFD	0.0747944	0.432943	0.300082	1.16556e-10	0.165913	0.00351432
ENSG00000267534.4	S1PR2	0.263464	0.0877666	0.208121	0.00142551	0.235973	0.00353673
ENSG00000070214.16	SLC44A1	0.0472377	0.669903	0.249185	1.23539e-08	0.158415	0.00354426
ENSG00000124171.9	PARD6B	0.107717	0.472735	0.372979	4.39112e-08	0.239705	0.00358621
ENSG00000100068.13	LRP5L	-0.126248	0.272315	-0.26175	5.04041e-07	-0.190585	0.0035899
ENSG00000168283.14	BMI1	0.0908248	0.552427	0.366213	3.23315e-10	0.230032	0.00359185
ENSG00000248905.10	FMN1	0.195042	0.0227151	0.0996003	0.0235085	0.147975	0.00359343
ENSG00000196218.13	RYR1	0.267508	0.00420433	0.0335782	0.526773	0.177514	0.00359661
ENSG00000077420.16	APBB1IP	-0.234375	0.0950321	-0.241798	0.000152893	-0.239601	0.00360262
ENSG00000085117.12	CD82	0.239366	0.114703	0.198349	0.00134335	0.217026	0.00364721
ENSG00000095321.17	CRAT	0.3528	0.057038	0.27695	0.00282019	0.320364	0.0036719
ENSG00000221944.9	TIGD1	0.397088	0.040359	0.193873	0.0217901	0.29622	0.00368113
ENSG00000119139.21	TJP2	0.266935	0.0506812	0.173657	0.00471878	0.226513	0.00373991
ENSG00000105991.10	HOXA1	0.0607783	0.650019	0.291709	2.30412e-10	0.186918	0.00374125
ENSG00000088543.15	C3orf18	0.327059	0.123627	0.328459	0.000176594	0.327579	0.00377968
ENSG00000115165.10	CYTIP	-0.0984774	0.515073	-0.290666	3.81222e-08	-0.210309	0.00379954
ENSG00000185561.10	TLCD2	0.242105	0.147776	0.254856	9.19444e-05	0.249224	0.0038155
ENSG00000149582.16	TMEM25	0.351769	0.0115125	0.0880368	0.170996	0.229357	0.00381772
ENSG00000134470.21	IL15RA	-0.344738	0.00817848	-0.0928244	0.204635	-0.237221	0.00381905
ENSG00000121903.14	ZSCAN20	0.195982	0.210032	0.323373	1.11135e-05	0.257577	0.00382802
ENSG00000163516.14	ANKZF1	0.619133	0.00237051	0.00694074	0.934154	0.301209	0.00383224
ENSG00000133789.15	SWAP70	-0.19205	0.261722	-0.289213	5.23195e-05	-0.249996	0.00383558
ENSG00000107738.20	VSIR	0.0955515	0.4729	0.274057	2.50135e-07	0.192842	0.00383589
ENSG00000148343.18	MIGA2	0.632427	0.00175549	0.017625	0.836894	0.2953	0.00383871
ENSG00000121057.13	AKAP1	0.234432	0.0966615	0.201987	0.00162868	0.220014	0.0038595
ENSG00000166401.15	SERPINB8	-0.228614	0.0235801	-0.0940325	0.0621255	-0.167722	0.0038625
ENSG00000171840.12	NINJ2	0.128601	0.321875	0.282116	1.12e-06	0.205604	0.0038747
ENSG00000168496.4	FEN1	0.11716	0.578316	0.465427	1.28266e-08	0.307462	0.00388817
ENSG00000136816.16	TOR1B	0.238247	0.117012	0.265434	0.000828991	0.255601	0.0038922
ENSG00000167972.14	ABCA3	0.216266	0.102456	0.185987	0.000822471	0.199492	0.00390585
ENSG00000185697.16	MYBL1	0.283848	0.0574905	0.204103	0.00395593	0.247048	0.003915
ENSG00000164077.14	MON1A	0.216324	0.232965	0.347225	6.54254e-06	0.284064	0.00397236
ENSG00000157873.17	TNFRSF14	0.728595	8.86098e-05	-0.140949	0.114835	0.288715	0.00397849
ENSG00000101224.17	CDC25B	0.405724	0.0286093	0.17352	0.0373897	0.281674	0.00399154
ENSG00000132470.14	ITGB4	0.00752487	0.947879	-0.323935	6.6262e-11	-0.17317	0.00400217
ENSG00000064651.14	SLC12A2	-0.127533	0.255466	-0.260104	1.94059e-06	-0.188467	0.00406584
ENSG00000182183.15	SHISAL2A	-0.0809843	0.573657	-0.349386	2.6428e-08	-0.217015	0.00408211
ENSG00000198959.12	TGM2	0.137631	0.0852017	0.126026	0.000880774	0.133201	0.00411349
ENSG00000198467.16	TPM2	0.141661	0.364354	0.312364	1.96187e-06	0.234147	0.00411525
ENSG00000160959.8	LRRC14	0.391454	0.0661041	0.237404	0.0109967	0.312462	0.00413353
ENSG00000187994.14	RINL	0.14551	0.2915	0.314188	1.93074e-06	0.226873	0.00414379
ENSG00000137713.16	PPP2R1B	0.361961	0.0351617	0.17842	0.0366558	0.278085	0.00414998
ENSG00000042286.15	AIFM2	0.061889	0.6588	0.355438	1.93827e-09	0.211899	0.00415502
ENSG00000198719.9	DLL1	0.22826	0.00796781	0.0593316	0.188977	0.149741	0.00416389
ENSG00000134291.12	TMEM106C	0.0402335	0.794639	0.45151	1.59564e-11	0.244255	0.00416654
ENSG00000120549.18	KIAA1217	0.11268	0.0692668	0.102163	0.00173153	0.110229	0.00417033
ENSG00000135540.11	NHSL1	0.254459	0.0453922	0.162591	0.00746981	0.213056	0.00417913
ENSG00000121053.6	EPX	0.00784475	0.892428	-0.16212	1.81006e-11	-0.0852851	0.00418073
ENSG00000197561.7	ELANE	-0.0407531	0.436499	-0.108024	5.04681e-07	-0.0764278	0.004194
ENSG00000158258.16	CLSTN2	0.0506813	0.389079	0.11668	7.04485e-08	0.0848272	0.0042127
ENSG00000155158.20	TTC39B	0.19576	0.107636	0.171844	0.000658976	0.184255	0.00425242
ENSG00000042493.16	CAPG	0.0149369	0.883596	0.254571	9.10816e-09	0.14787	0.004285
ENSG00000174130.12	TLR6	-0.146021	0.22015	-0.226409	1.59839e-05	-0.186584	0.00429438
ENSG00000132016.11	C19orf57	0.254865	0.10523	0.276518	0.000306609	0.26553	0.00430004
ENSG00000185760.17	KCNQ5	-0.0729306	0.407331	-0.257304	2.53822e-09	-0.150305	0.00430676
ENSG00000273899.5	NOL12	0.377948	0.0569903	0.2278	0.0104282	0.305074	0.00433069
ENSG00000035403.18	VCL	0.543846	0.00296848	0.0280708	0.670666	0.263445	0.00433577
ENSG00000181690.8	PLAG1	0.185359	0.0594773	0.155307	0.0016868	0.17199	0.0043565
ENSG00000170921.15	TANC2	0.168512	0.223822	0.176189	0.000275904	0.175496	0.00436218
ENSG00000100003.18	SEC14L2	0.368966	0.0119236	0.0734419	0.237091	0.222685	0.00436994
ENSG00000149474.14	KAT14	0.270952	0.0937066	0.204898	0.00224315	0.239065	0.00437147
ENSG00000116157.6	GPX7	-0.268752	0.0339191	-0.13098	0.0318093	-0.20545	0.00440962
ENSG00000165092.13	ALDH1A1	0.0603837	0.434903	0.174607	1.75881e-08	0.117204	0.00442151
ENSG00000160191.18	PDE9A	0.234242	0.0341735	0.122216	0.0274235	0.185532	0.0044354
ENSG00000118495.20	PLAGL1	-0.178842	0.145224	-0.253346	5.7571e-05	-0.211507	0.00446838
ENSG00000113758.13	DBN1	0.257651	0.00966145	0.0453625	0.275811	0.149168	0.00450269
ENSG00000167114.13	SLC27A4	0.25682	0.0855051	0.190142	0.00329773	0.224472	0.00451491
ENSG00000139117.14	CPNE8	-0.0253642	0.709764	0.207349	4.22862e-14	0.0981763	0.00451952
ENSG00000196557.13	CACNA1H	0.0520647	0.68776	-0.395453	3.18076e-12	-0.195622	0.00454816
ENSG00000146540.15	C7orf50	0.176188	0.288491	0.364873	7.10868e-07	0.266184	0.00454929
ENSG00000275342.5	PRAG1	-0.0314814	0.774898	-0.302195	1.83933e-11	-0.166339	0.00455498
ENSG00000133935.7	ERG28	0.102624	0.57047	0.497681	2.50272e-09	0.292728	0.00455817
ENSG00000196531.14	NACA	-0.584169	0.00496537	-0.0485874	0.550387	-0.282953	0.00457917
ENSG00000100034.14	PPM1F	0.429077	0.00486827	0.0471337	0.550065	0.260338	0.00458515
ENSG00000072952.19	IRAG1	0.281761	0.0212885	0.0988178	0.0905546	0.200428	0.00459414
ENSG00000110921.14	MVK	0.484499	0.0191899	0.150937	0.0921874	0.308831	0.00460273
ENSG00000203485.14	INF2	0.54655	0.00648299	0.0405838	0.571929	0.264323	0.00466129
ENSG00000122025.15	FLT3	-0.18822	0.00686371	-0.0459862	0.241524	-0.123386	0.00467112
ENSG00000131437.16	KIF3A	0.179662	0.309935	0.359117	1.47605e-06	0.271553	0.00470773
ENSG00000124641.16	MED20	0.238078	0.25985	0.374266	1.98279e-05	0.311776	0.0047348
ENSG00000130487.9	KLHDC7B	-0.256919	0.043547	-0.115242	0.0196442	-0.18112	0.00473789
ENSG00000161618.10	ALDH16A1	0.423135	0.0337143	0.17552	0.042405	0.290856	0.00474455
ENSG00000205133.12	TRIQK	-0.286622	0.0258882	-0.122965	0.0465869	-0.209263	0.00475358
ENSG00000172349.17	IL16	0.428798	0.00450216	0.0242205	0.731095	0.241877	0.00477977
ENSG00000105997.22	HOXA3	-0.0443733	0.550911	0.212786	2.3588e-15	0.101062	0.00482085
ENSG00000005108.16	THSD7A	-0.129335	0.264649	-0.14916	3.58042e-05	-0.141977	0.00482116
ENSG00000166289.6	PLEKHF1	0.432232	0.0246876	0.11024	0.100285	0.235403	0.00483655
ENSG00000164284.15	GRPEL2	0.133596	0.407451	0.403106	6.45766e-08	0.261289	0.00484502
ENSG00000135617.4	PRADC1	0.139391	0.384428	0.422379	1.83593e-07	0.269061	0.0048672
ENSG00000125910.6	S1PR4	-0.0481029	0.76952	-0.422689	2.82549e-12	-0.243832	0.00488382
ENSG00000105464.3	GRIN2D	0.0877497	0.45585	0.2677	3.67232e-08	0.177562	0.00490535
ENSG00000225697.13	SLC26A6	0.317006	0.0191833	0.1047	0.0872031	0.209696	0.00494635
ENSG00000129250.12	KIF1C	0.297997	0.0203595	0.109126	0.0832332	0.209151	0.00497393
ENSG00000073670.14	ADAM11	0.327086	0.0611297	0.186145	0.0108283	0.256362	0.00498757
ENSG00000112877.8	CEP72	0.437463	0.0155463	0.104076	0.200211	0.26954	0.00499447
ENSG00000124574.15	ABCC10	0.464763	0.00761698	0.0592121	0.417891	0.249417	0.00501003
ENSG00000178104.19	PDE4DIP	0.110075	0.42512	0.246745	1.72133e-06	0.187942	0.00501644
ENSG00000135083.16	CCNJL	0.269126	0.00273965	0.0235646	0.646367	0.161403	0.00502079
ENSG00000122378.14	PRXL2A	0.0630925	0.508574	0.233829	3.09919e-08	0.147403	0.00507224
ENSG00000180787.6	ZFP3	0.188809	0.130238	0.250147	0.00019896	0.216261	0.00507357
ENSG00000160271.16	RALGDS	0.299712	0.0786246	0.20546	0.00419884	0.254008	0.0050769
ENSG00000165507.9	DEPP1	0.14689	0.116189	0.125811	0.0015445	0.138904	0.00509865
ENSG00000135637.14	CCDC142	0.334403	0.0237089	0.11879	0.0957476	0.233118	0.00512202
ENSG00000140451.13	PIF1	0.175531	0.21139	0.266209	4.99571e-05	0.222078	0.00515738
ENSG00000197253.13	TPSB2	-0.0658714	0.433897	-0.154694	9.26968e-07	-0.115809	0.00515758
ENSG00000104228.13	TRIM35	0.252417	0.20298	0.304827	0.000184307	0.284447	0.00518836
ENSG00000184271.17	POU6F1	0.440882	0.00227045	0.0160131	0.854564	0.262324	0.00521893
ENSG00000187134.14	AKR1C1	0.278996	0.00734882	0.0305643	0.513386	0.149108	0.00523085
ENSG00000232810.4	TNF	0.182326	0.0144545	0.0620414	0.138535	0.133173	0.00523314
ENSG00000166311.10	SMPD1	0.331646	0.138485	0.317306	0.00056839	0.323678	0.00524868
ENSG00000139405.16	RITA1	0.222188	0.304816	0.406218	1.53949e-05	0.321531	0.00526401
ENSG00000034053.14	APBA2	0.194724	0.0258021	0.0835524	0.0486816	0.142167	0.00529726
ENSG00000160796.18	NBEAL2	0.442333	0.00347814	0.0143188	0.824927	0.219377	0.00535513
ENSG00000180891.13	CUEDC1	0.222467	0.0841378	0.146502	0.00629589	0.183263	0.00536546
ENSG00000144677.15	CTDSPL	0.243738	0.0188527	0.0697891	0.141606	0.164819	0.00539733
ENSG00000133056.13	PIK3C2B	0.292947	0.0324208	0.0988561	0.0747819	0.191972	0.00541133
ENSG00000182326.15	C1S	0.310423	0.07147	0.194311	0.0076732	0.254133	0.00542004
ENSG00000088992.18	TESC	0.0850197	0.388069	0.193553	1.43743e-05	0.144597	0.00543569
ENSG00000005249.13	PRKAR2B	0.081974	0.401929	0.197451	1.45621e-07	0.141941	0.0055083
ENSG00000197951.10	ZNF71	0.412072	0.0164463	0.116527	0.167002	0.278409	0.00552628
ENSG00000089876.12	DHX32	-0.11658	0.353136	-0.385972	8.05033e-09	-0.221953	0.00553503
ENSG00000102890.16	ELMO3	0.365446	0.0313548	0.155671	0.06682	0.267259	0.00554762
ENSG00000058091.17	CDK14	-0.111199	0.155942	-0.141798	0.000137292	-0.126327	0.00557486
ENSG00000066336.12	SPI1	-0.291349	0.0300985	-0.131564	0.0551494	-0.220665	0.00559092
ENSG00000104643.10	MTMR9	0.203281	0.255621	0.356659	4.45924e-05	0.281036	0.00559349
ENSG00000160447.7	PKN3	0.581416	0.000158776	-0.0864592	0.188841	0.225837	0.00560397
ENSG00000183963.19	SMTN	0.263099	0.0806704	0.230726	0.00476818	0.247212	0.00564645
ENSG00000070961.16	ATP2B1	-0.224826	0.067225	-0.17039	0.0052712	-0.20273	0.00567128
ENSG00000175984.15	DENND2C	0.145793	0.16179	0.181163	4.57634e-05	0.161378	0.00567182
ENSG00000173581.8	CCDC106	0.382886	0.0320154	0.142793	0.0638743	0.258049	0.00568803
ENSG00000105447.13	GRWD1	0.383321	0.0537879	0.214327	0.0232889	0.304013	0.00586838
ENSG00000073008.15	PVR	0.136606	0.250023	0.208182	2.11988e-05	0.174124	0.00588835
ENSG00000135046.14	ANXA1	-0.157139	0.0526702	-0.0903737	0.00983475	-0.124357	0.00592165
ENSG00000138074.15	SLC5A6	0.441739	0.0214623	0.111654	0.11439	0.251305	0.00594742
ENSG00000172602.11	RND1	0.311963	0.00960469	0.0551358	0.297248	0.18259	0.00597204
ENSG00000108932.12	SLC16A6	0.363277	0.00191608	0.0101205	0.866563	0.19139	0.00610818
ENSG00000149557.14	FEZ1	0.00682839	0.958685	0.268316	3.03588e-09	0.165006	0.00614467
ENSG00000100036.13	SLC35E4	0.289062	0.0243553	0.0932571	0.0986791	0.18851	0.00614695
ENSG00000111275.13	ALDH2	0.0861061	0.384476	0.206858	1.64731e-06	0.14799	0.00616237
ENSG00000020633.19	RUNX3	0.0968513	0.379858	0.183171	4.64018e-06	0.146439	0.0061667
ENSG00000132768.14	DPH2	0.206389	0.178497	0.25882	0.000298913	0.234302	0.00619309
ENSG00000106565.18	TMEM176B	-0.167154	0.0834012	-0.103364	0.00999883	-0.136766	0.00623417
ENSG00000106367.15	AP1S1	0.196967	0.124992	0.223884	0.000715588	0.209409	0.00623894
ENSG00000173548.9	SNX33	0.393209	0.0029775	0.0074543	0.890465	0.187092	0.00630068
ENSG00000104341.17	LAPTM4B	0.109918	0.195588	0.149713	3.17909e-05	0.128487	0.00641013
ENSG00000198722.14	UNC13B	0.0565118	0.468818	0.202548	5.38409e-08	0.123908	0.00643837
ENSG00000108622.11	ICAM2	0.371218	0.0445247	0.202956	0.0287823	0.297112	0.00650334
ENSG00000114942.14	EEF1B2	-0.373691	0.00789953	-0.0603596	0.382999	-0.210095	0.00653034
ENSG00000183010.17	PYCR1	0.266574	0.0485051	0.132842	0.0213882	0.19647	0.00653708
ENSG00000206562.12	METTL6	0.198009	0.275493	0.324284	8.49064e-05	0.26583	0.00655624
ENSG00000067141.17	NEO1	0.0701804	0.333657	0.138628	6.0599e-07	0.104033	0.00656339
ENSG00000130592.17	LSP1	0.174286	0.148258	0.149618	0.00124126	0.161879	0.00658669
ENSG00000196074.13	SYCP2	0.192343	0.0911236	0.140483	0.00252366	0.163932	0.00659962
ENSG00000134569.10	LRP4	-0.0597431	0.682667	-0.210205	5.6287e-06	-0.160255	0.00664447
ENSG00000166016.6	ABTB2	0.266419	0.0274431	0.079544	0.11832	0.169821	0.00665581
ENSG00000198417.7	MT1F	0.020848	0.84493	0.312851	2.02857e-10	0.162879	0.00667624
ENSG00000137338.5	PGBD1	0.257463	0.154667	0.28768	0.000668768	0.276065	0.00686491
ENSG00000172247.4	C1QTNF4	-0.0825812	0.244309	-0.124314	0.00010374	-0.104742	0.00691611
ENSG00000150760.13	DOCK1	0.0515764	0.411836	0.159923	6.30944e-08	0.0981863	0.0069194
ENSG00000063127.16	SLC6A16	0.321845	0.0410853	0.133815	0.0616395	0.228248	0.00693658
ENSG00000149289.11	ZC3H12C	0.104004	0.205573	0.145445	9.81292e-05	0.125355	0.00694955
ENSG00000206561.13	COLQ	0.401792	0.0273261	0.132073	0.0935974	0.26617	0.00696094
ENSG00000135439.11	AGAP2	0.274303	0.0520847	0.145338	0.0316775	0.216059	0.00696985
ENSG00000005448.17	WDR54	0.0294044	0.86246	0.524527	2.36041e-09	0.265643	0.00698885
ENSG00000138073.14	PREB	0.238717	0.136297	0.216738	0.00226602	0.229515	0.00699082
ENSG00000149260.18	CAPN5	0.0170463	0.894663	0.397851	3.36645e-10	0.200426	0.00700538
ENSG00000124882.4	EREG	0.0650458	0.223341	0.0949669	3.3125e-05	0.0797022	0.00703444
ENSG00000116574.6	RHOU	0.0775902	0.442568	0.23093	7.9576e-07	0.154554	0.00712572
ENSG00000170891.11	CYTL1	-0.0808018	0.240191	-0.119649	6.81283e-05	-0.100853	0.00713607
ENSG00000188322.8	SBK1	0.294301	0.0104841	0.0538709	0.38507	0.19003	0.00717136
ENSG00000159618.16	ADGRG5	0.0281858	0.754678	0.21765	4.73898e-08	0.123099	0.00723419
ENSG00000087266.17	SH3BP2	0.437234	0.0207125	0.0904062	0.193389	0.245809	0.00724312
ENSG00000154864.13	PIEZO2	0.0388285	0.554874	0.163162	1.82507e-08	0.0960169	0.00732972
ENSG00000204217.15	BMPR2	0.213924	0.0382993	0.0832102	0.0438015	0.145051	0.00734036
ENSG00000107731.12	UNC5B	0.119618	0.175335	0.149249	9.23333e-05	0.133111	0.00734173
ENSG00000148488.17	ST8SIA6	0.0641735	0.391041	0.154269	2.56975e-06	0.109225	0.00735872
ENSG00000130270.16	ATP8B3	0.146171	0.29043	0.263015	5.499e-05	0.205795	0.00737161
ENSG00000070785.17	EIF2B3	0.148202	0.371699	0.309254	1.82606e-05	0.235615	0.00739056
ENSG00000160439.16	RDH13	0.227162	0.0258316	0.0834183	0.143305	0.165992	0.0074383
ENSG00000033170.17	FUT8	0.265492	0.0597035	0.131369	0.0259516	0.200407	0.00745864
ENSG00000128422.17	KRT17	-0.0178186	0.831245	-0.16378	1.81088e-07	-0.104771	0.00746757
ENSG00000162063.13	CCNF	0.182339	0.0989794	0.151799	0.00515766	0.170965	0.00751064
ENSG00000167703.15	SLC43A2	0.363295	0.00640108	0.0238719	0.616017	0.171228	0.00751851
ENSG00000156414.19	TDRD9	0.225685	0.00109807	-0.0158016	0.631976	0.108403	0.00752011
ENSG00000167693.17	NXN	0.235059	0.0527287	0.120076	0.034389	0.180717	0.00754599
ENSG00000164081.13	TEX264	0.210821	0.274587	0.388364	5.4922e-05	0.297614	0.00755398
ENSG00000134901.13	POGLUT2	0.111178	0.279842	0.236136	5.46247e-06	0.164709	0.00757613
ENSG00000111325.16	OGFOD2	0.495998	0.0194725	0.103187	0.269511	0.303675	0.00758443
ENSG00000182173.13	TSEN54	0.350682	0.0312788	0.12728	0.0912686	0.245657	0.00758736
ENSG00000118508.5	RAB32	-0.194395	0.0733846	-0.131535	0.00995634	-0.163386	0.00759283
ENSG00000108239.9	TBC1D12	0.063788	0.476012	0.169088	1.27145e-06	0.118973	0.00766886
ENSG00000104951.16	IL4I1	0.127526	0.246792	0.193692	7.31019e-05	0.161931	0.00768584
ENSG00000178163.8	ZNF518B	0.353133	0.0139209	0.0632256	0.364617	0.219575	0.00771473
ENSG00000143013.13	LMO4	0.206529	0.109945	0.14885	0.0033961	0.174329	0.00774909
ENSG00000113108.19	APBB3	0.647366	0.00289151	-0.00950517	0.910952	0.289943	0.00775001
ENSG00000157601.14	MX1	0.118623	0.0800325	0.104112	0.0106826	0.115626	0.00775588
ENSG00000165685.8	TMEM52B	-0.240057	0.126552	-0.155167	0.00787669	-0.194742	0.00778349
ENSG00000025156.13	HSF2	-0.22177	0.0887258	-0.207498	0.00505018	-0.216466	0.00780249
ENSG00000243716.10	NPIPB5	-0.409056	0.0306879	-0.136075	0.114891	-0.268899	0.00780306
ENSG00000173200.13	PARP15	0.408754	0.00587293	0.0210473	0.738343	0.197933	0.00793113
ENSG00000107611.16	CUBN	0.204889	0.0912652	0.144788	0.00996811	0.17652	0.00793948
ENSG00000169660.17	HEXD	0.304084	0.0864016	0.223011	0.0111961	0.269379	0.00809309
ENSG00000112297.18	CRYBG1	-0.19334	0.110976	-0.155609	0.00606009	-0.178301	0.00811078
ENSG00000167536.14	DHRS13	0.474914	0.00227449	-0.0153253	0.855519	0.233306	0.00811876
ENSG00000214530.9	STARD10	0.287622	0.0617478	0.149802	0.0247486	0.22059	0.0081393
ENSG00000105737.9	GRIK5	0.0082948	0.912684	-0.258634	1.37853e-13	-0.11588	0.00815948
ENSG00000186352.9	ANKRD37	0.33956	0.0644177	0.181744	0.022154	0.254452	0.00819106
ENSG00000056972.20	TRAF3IP2	-0.292915	0.139449	-0.233494	0.00345536	-0.259862	0.00819915
ENSG00000156787.17	TBC1D31	0.289046	0.0476402	0.122742	0.0533857	0.209707	0.00821517
ENSG00000172828.13	CES3	0.160229	0.242024	0.258642	6.67199e-05	0.208864	0.00828119
ENSG00000182534.13	MXRA7	0.354475	0.00403701	0.00419758	0.930335	0.168292	0.00829383
ENSG00000196549.12	MME	0.102021	0.237122	0.131934	0.000210076	0.119153	0.008315
ENSG00000182240.16	BACE2	0.16783	0.0674426	0.126596	0.00794686	0.151002	0.00831851
ENSG00000111785.21	RIC8B	0.207005	0.159273	0.218617	0.00126055	0.216056	0.00837997
ENSG00000111077.18	TNS2	0.446255	0.00567024	0.0203026	0.780047	0.231492	0.00838466
ENSG00000166482.12	MFAP4	-0.0394639	0.722295	-0.28038	1.88726e-08	-0.163073	0.00838908
ENSG00000175471.19	MCTP1	-0.153709	0.157332	-0.180166	0.000825447	-0.167696	0.00840325
ENSG00000151458.12	ANKRD50	-0.233667	0.0378053	-0.119025	0.0406689	-0.177016	0.0084226
ENSG00000196371.3	FUT4	-0.1794	0.0721453	-0.133426	0.0126005	-0.160039	0.00843083
ENSG00000136732.16	GYPC	-0.0990963	0.285565	-0.191615	8.08269e-06	-0.141736	0.00847741
ENSG00000152684.11	PELO	0.0821503	0.680813	0.370747	2.32151e-06	0.253363	0.00849224
ENSG00000198890.9	PRMT6	0.186299	0.306067	0.29103	0.000112909	0.246718	0.0085641
ENSG00000102996.5	MMP15	0.0921177	0.322452	0.204669	9.59868e-06	0.143131	0.00858084
ENSG00000196935.9	SRGAP1	0.0901099	0.358545	0.1839	8.00398e-06	0.138214	0.00863483
ENSG00000105205.7	CLC	-0.0609821	0.299114	-0.105291	2.32626e-05	-0.0832506	0.00863673
ENSG00000184939.16	ZFP90	0.370394	0.0377048	0.136368	0.0894568	0.25849	0.00873616
ENSG00000176715.17	ACSF3	0.305881	0.0899939	0.208192	0.0152813	0.262752	0.00874772
ENSG00000128805.15	ARHGAP22	0.0727468	0.429342	0.223725	4.461e-07	0.137684	0.00876132
ENSG00000164211.13	STARD4	0.146681	0.146923	0.195015	0.000178507	0.164698	0.00882357
ENSG00000163348.4	PYGO2	0.469472	0.0340889	0.146159	0.112228	0.310642	0.00886833
ENSG00000135763.10	URB2	0.353751	0.0257949	0.0973336	0.179254	0.230266	0.00887631
ENSG00000081041.9	CXCL2	0.15274	0.0781765	0.0889517	0.0193256	0.122535	0.00889937
ENSG00000110080.20	ST3GAL4	0.0687015	0.591614	0.30365	1.22713e-07	0.183663	0.00896418
ENSG00000103489.12	XYLT1	0.236309	0.0532376	0.104853	0.05531	0.171136	0.00896476
ENSG00000189068.11	VSTM1	-0.00275359	0.970309	-0.195889	5.90611e-10	-0.102819	0.00900674
ENSG00000131969.15	ABHD12B	-0.212666	0.101215	-0.16627	0.00597613	-0.190756	0.00909122
ENSG00000256235.2	SMIM3	-0.357329	0.0080781	-0.0295094	0.648144	-0.196368	0.00910936
ENSG00000110274.16	CEP164	0.31332	0.101914	0.249434	0.00807026	0.285289	0.00914123
ENSG00000148481.14	MINDY3	0.336403	0.0411268	0.141498	0.0827938	0.252674	0.00916411
ENSG00000174080.12	CTSF	0.147339	0.220755	0.162484	0.000646488	0.157449	0.00920613
ENSG00000102878.17	HSF4	0.221344	0.195759	0.266507	0.00129184	0.247015	0.00921658
ENSG00000135919.14	SERPINE2	0.246467	0.0136846	0.0508058	0.28208	0.14908	0.00924614
ENSG00000111331.13	OAS3	0.144139	0.0739755	0.0978009	0.023771	0.12655	0.00926869
ENSG00000188868.14	ZNF563	0.374637	0.0353681	0.117153	0.147313	0.245304	0.00928001
ENSG00000196388.8	INCA1	0.366181	0.0259381	0.109084	0.203103	0.251998	0.00933974
ENSG00000116237.16	ICMT	0.192109	0.155144	0.174067	0.00149224	0.182811	0.00934267
ENSG00000106211.10	HSPB1	0.066226	0.406148	0.157275	2.76241e-06	0.110029	0.00944295
ENSG00000179097.6	HTR1F	0.0618302	0.484015	0.176307	3.78901e-07	0.119785	0.00945341
ENSG00000183060.15	LYSMD4	0.412173	0.00739307	0.0183543	0.81818	0.239665	0.00948341
ENSG00000143315.8	PIGM	0.128115	0.414394	0.286722	2.02814e-05	0.212408	0.00949822
ENSG00000283787.2	PRR33	0.22116	0.10084	0.107191	0.0249217	0.156372	0.0095545
ENSG00000166689.16	PLEKHA7	0.162782	0.315426	0.2678	9.76658e-05	0.219231	0.00957251
ENSG00000100911.16	PSME2	-0.0505288	0.772551	0.497849	2.04687e-10	0.242903	0.009637
ENSG00000134287.10	ARF3	0.36932	0.173998	0.323301	0.00169162	0.346125	0.00965074
ENSG00000160285.15	LSS	0.463453	0.00766261	0.0281216	0.732565	0.257363	0.00965171
ENSG00000134278.15	SPIRE1	0.142203	0.171687	0.169536	0.00053097	0.155591	0.00967871
ENSG00000117597.18	UTP25	0.21393	0.195494	0.245476	0.00064893	0.232858	0.00968517
ENSG00000139278.10	GLIPR1	-0.307957	0.0172189	-0.0661252	0.309334	-0.197247	0.00970728
ENSG00000123080.12	CDKN2C	0.142226	0.174636	0.170256	0.00107326	0.155396	0.00971067
ENSG00000141562.18	NARF	0.337236	0.0664688	0.17981	0.0248345	0.263363	0.0097228
ENSG00000131507.11	NDFIP1	0.170223	0.232933	0.244469	0.000546289	0.209418	0.00985724
ENSG00000146842.17	TMEM209	0.284976	0.181759	0.322837	0.00154878	0.3069	0.00986055
ENSG00000136114.17	THSD1	0.27666	0.0255947	0.0926608	0.179042	0.202471	0.00987485
ENSG00000048052.22	HDAC9	0.183585	0.0464441	0.0753517	0.0692404	0.128979	0.00991357
ENSG00000267221.3	C17orf113	0.235098	0.136979	0.235145	0.00248414	0.238368	0.00994405
ENSG00000136444.10	RSAD1	0.36754	0.0592322	0.171708	0.0513501	0.274668	0.00997308
ENSG00000068831.19	RASGRP2	0.380718	0.0845449	0.211052	0.0218017	0.293314	0.0100579
ENSG00000023697.13	DERA	-0.422921	0.0234187	-0.0905417	0.27984	-0.253989	0.0100945
ENSG00000108773.11	KAT2A	0.252148	0.156899	0.213861	0.00436309	0.234175	0.0101151
ENSG00000084764.12	MAPRE3	0.182599	0.302412	0.30247	0.000113453	0.243545	0.0102107
ENSG00000174684.7	B4GAT1	0.0655564	0.696787	0.383424	6.84517e-08	0.228003	0.0102539
ENSG00000143702.16	CEP170	-0.103944	0.559613	-0.394915	3.95945e-07	-0.247321	0.010258
ENSG00000108439.11	PNPO	0.128552	0.423009	0.304438	1.5635e-05	0.221712	0.0102735
ENSG00000268041.2	ERFL	0.395932	0.0141315	0.0491163	0.514781	0.221458	0.0103628
ENSG00000174175.17	SELP	0.157197	0.0617372	0.0816291	0.032703	0.123954	0.0103923
ENSG00000113555.6	PCDH12	0.319701	0.0334529	0.111067	0.130988	0.222088	0.0105456
ENSG00000135269.18	TES	-0.0494613	0.579198	-0.263679	3.11538e-09	-0.13594	0.0105621
ENSG00000177989.13	ODF3B	-0.146421	0.131811	-0.158929	0.0030267	-0.153726	0.0106219
ENSG00000182118.8	FAM89A	-0.114685	0.46556	-0.271265	4.78225e-05	-0.200165	0.0106409
ENSG00000271605.6	MILR1	-0.337624	0.0166249	-0.0501552	0.477559	-0.215234	0.010642
ENSG00000173621.9	LRFN4	0.289383	0.0396698	0.0951045	0.132487	0.190246	0.010669
ENSG00000145949.11	MYLK4	0.286744	0.0118785	0.0269117	0.638799	0.166757	0.0106772
ENSG00000167664.8	TMIGD2	-0.0345648	0.691753	-0.236998	3.80889e-07	-0.13135	0.0106899
ENSG00000162931.12	TRIM17	0.368925	0.0352615	0.108288	0.188077	0.240473	0.0107002
ENSG00000168394.11	TAP1	0.355817	0.0293725	0.0927219	0.219464	0.224456	0.0107084
ENSG00000126262.5	FFAR2	0.159512	0.0646208	0.0971289	0.0251087	0.130864	0.0107087
ENSG00000213445.10	SIPA1	0.467327	0.0223368	0.0833672	0.333275	0.266729	0.0107423
ENSG00000172232.10	AZU1	-0.0883469	0.118539	-0.078668	0.00428651	-0.0850401	0.0107788
ENSG00000108960.9	MMD	0.216408	0.199856	0.273235	0.00043147	0.245374	0.0107961
ENSG00000182405.6	PGBD4	0.354438	0.0346078	0.101089	0.177857	0.230462	0.0108681
ENSG00000112039.5	FANCE	0.298044	0.0701763	0.182301	0.0173456	0.242564	0.0108701
ENSG00000137309.20	HMGA1	-0.251891	0.065389	-0.133499	0.0294806	-0.194815	0.010873
ENSG00000227507.3	LTB	0.291011	0.0276424	0.0736996	0.210785	0.18328	0.0109387
ENSG00000107954.10	NEURL1	0.316784	0.00938257	0.0186947	0.780479	0.18887	0.0109397
ENSG00000099204.20	ABLIM1	0.245975	0.0133191	0.0213005	0.657013	0.142695	0.0109825
ENSG00000002933.9	TMEM176A	-0.163776	0.12635	-0.11761	0.00693998	-0.142963	0.0109928
ENSG00000108389.9	MTMR4	0.497719	0.0137606	0.0430652	0.588138	0.262039	0.0110941
ENSG00000111667.14	USP5	0.338641	0.0996427	0.224255	0.018941	0.285291	0.0111105
ENSG00000163519.14	TRAT1	-0.0638729	0.534313	-0.273366	6.6535e-07	-0.158737	0.0111588
ENSG00000073861.3	TBX21	0.439055	0.00249433	-0.0278592	0.713914	0.212478	0.0111662
ENSG00000007402.12	CACNA2D2	-0.048291	0.720784	-0.198318	8.41246e-05	-0.147411	0.0111859
ENSG00000145741.16	BTF3	-0.491148	0.00342781	0.00651682	0.938965	-0.248821	0.0112211
ENSG00000131037.15	EPS8L1	0.220271	0.0723921	0.162165	0.0225961	0.196904	0.0112452
ENSG00000106004.5	HOXA5	-0.0431567	0.49577	0.168194	4.06741e-14	0.0763278	0.0112673
ENSG00000114473.14	IQCG	0.268954	0.156297	0.224946	0.00567616	0.250244	0.0112754
ENSG00000163482.12	STK36	0.235459	0.153437	0.202856	0.00487856	0.221293	0.0113392
ENSG00000089009.15	RPL6	-0.377509	0.0210327	-0.0812998	0.311788	-0.234157	0.0113498
ENSG00000104450.13	SPAG1	0.201315	0.306622	0.293307	0.000184907	0.251449	0.0113843
ENSG00000109787.13	KLF3	-0.0882427	0.640378	-0.411145	3.6449e-07	-0.256585	0.011412
ENSG00000132359.15	RAP1GAP2	0.333025	0.0204775	0.0623834	0.326866	0.202058	0.0114332
ENSG00000115840.14	SLC25A12	0.324236	0.129992	0.233909	0.00839335	0.279528	0.0114348
ENSG00000137269.15	LRRC1	0.227898	0.183805	0.243157	0.001882	0.239199	0.0115163
ENSG00000135835.12	KIAA1614	0.204731	0.153365	0.185715	0.00229563	0.191745	0.0115619
ENSG00000175857.8	GAPT	-0.186978	0.0278464	-0.0592333	0.220043	-0.135324	0.011622
ENSG00000136367.14	ZFHX2	0.243772	0.077397	0.15107	0.031953	0.205572	0.0116832
ENSG00000214960.11	CRPPA	-0.0571062	0.700763	-0.322235	6.66397e-08	-0.196063	0.0117471
ENSG00000167077.13	MEI1	0.309274	0.10567	0.217135	0.011524	0.259763	0.0117993
ENSG00000185504.17	FAAP100	0.425473	0.0274626	0.0856755	0.29339	0.246456	0.0118258
ENSG00000122335.17	SERAC1	0.316207	0.0606255	0.154076	0.0497975	0.2434	0.0118354
ENSG00000137193.14	PIM1	0.129585	0.283569	0.184576	0.000417323	0.161887	0.0118734
ENSG00000151148.14	UBE3B	0.384195	0.0429829	0.119053	0.126318	0.248539	0.0118859
ENSG00000172731.14	LRRC20	0.0804665	0.568298	0.294832	6.55962e-07	0.191337	0.0119942
ENSG00000115523.17	GNLY	0.159705	0.0498357	0.090787	0.0451343	0.128925	0.011998
ENSG00000167130.18	DOLPP1	0.267075	0.211406	0.271654	0.00111779	0.273689	0.0120088
ENSG00000184381.20	PLA2G6	0.411619	0.0146915	0.045585	0.611818	0.253924	0.0120155
ENSG00000152766.6	ANKRD22	-0.268998	0.0304827	-0.0597873	0.247863	-0.158448	0.0120394
ENSG00000170412.18	GPRC5C	0.145223	0.241308	0.176194	0.00045526	0.163448	0.012073
ENSG00000140691.18	ARMC5	0.251425	0.0943264	0.13808	0.0189763	0.194132	0.0121088
ENSG00000103507.14	BCKDK	0.132235	0.45545	0.439848	5.16771e-06	0.27057	0.0122219
ENSG00000115526.11	CHST10	0.325012	0.0470445	0.111052	0.0851125	0.211364	0.0122878
ENSG00000141376.23	BCAS3	0.382074	0.0310839	0.0799459	0.261755	0.22392	0.0123225
ENSG00000171208.10	NETO2	-0.184434	0.0950555	-0.125155	0.0234614	-0.160265	0.0123553
ENSG00000156011.17	PSD3	-0.145373	0.124016	-0.0871021	0.0186926	-0.115238	0.0123815
ENSG00000167034.10	NKX3_1	-0.0455892	0.733547	0.38151	2.71116e-12	0.17688	0.0123839
ENSG00000103199.14	ZNF500	0.350548	0.0626038	0.1548	0.0816462	0.257067	0.0123866
ENSG00000159713.11	TPPP3	-0.0975171	0.332667	-0.104691	0.00131684	-0.103684	0.0124476
ENSG00000130520.11	LSM4	0.0101142	0.950778	0.454561	2.44444e-09	0.226755	0.0124671
ENSG00000101017.14	CD40	0.266507	0.0258487	0.0617995	0.255127	0.164463	0.0124784
ENSG00000196689.12	TRPV1	0.341465	0.0537928	0.142942	0.0839682	0.246215	0.0125061
ENSG00000116731.22	PRDM2	-0.0731942	0.556825	-0.315855	9.97137e-07	-0.184467	0.0125068
ENSG00000141698.17	NT5C3B	0.150655	0.3386	0.284819	3.03123e-05	0.217541	0.0125288
ENSG00000143067.5	ZNF697	-0.0805133	0.509322	-0.252826	2.21775e-06	-0.167591	0.0125988
ENSG00000169019.11	COMMD8	-0.534896	0.000326008	0.151656	0.0329296	-0.210009	0.0126774
ENSG00000131067.17	GGT7	0.223143	0.107968	0.183526	0.00940929	0.202079	0.012697
ENSG00000134243.12	SORT1	0.0985159	0.182238	0.106063	0.00171148	0.102674	0.0127072
ENSG00000198715.13	GLMP	0.191036	0.261051	0.321555	6.03994e-05	0.249538	0.0127087
ENSG00000182310.15	SPACA6	0.247751	0.0975589	0.160519	0.0178497	0.20256	0.0127178
ENSG00000197150.13	ABCB8	0.349472	0.0924231	0.212527	0.0261079	0.280668	0.0128108
ENSG00000116544.12	DLGAP3	-0.190383	0.187493	-0.161828	0.0124354	-0.176083	0.012823
ENSG00000159714.12	ZDHHC1	-0.175981	0.253809	-0.203815	0.00190452	-0.195928	0.0128573
ENSG00000101605.13	MYOM1	0.243331	0.0401772	0.0926434	0.126514	0.180847	0.0128936
ENSG00000171132.14	PRKCE	0.261882	0.0332148	0.0883995	0.159386	0.185479	0.0128978
ENSG00000104524.14	PYCR3	0.202653	0.182626	0.224745	0.00343849	0.216792	0.0129077
ENSG00000167984.18	NLRC3	0.360876	0.00932551	0.00581092	0.915598	0.163695	0.0130295
ENSG00000185033.14	SEMA4B	0.510341	0.000110596	-0.171314	0.0103149	0.19685	0.0130592
ENSG00000149564.12	ESAM	0.310095	0.000523413	-0.0902743	0.0481102	0.132801	0.0130962
ENSG00000114859.16	CLCN2	0.423047	0.0187777	0.0499085	0.520654	0.220749	0.0131314
ENSG00000159842.15	ABR	0.179468	0.185583	0.137561	0.00676263	0.157177	0.01318
ENSG00000169826.8	CSGALNACT2	-0.27567	0.117118	-0.202059	0.0103618	-0.239191	0.0131908
ENSG00000213588.6	ZBTB9	0.466021	0.0185599	0.0623396	0.480282	0.26596	0.0132015
ENSG00000186951.16	PPARA	0.333547	0.0766725	0.150313	0.0433597	0.237529	0.0132019
ENSG00000132122.12	SPATA6	0.067595	0.562124	0.231997	1.81896e-06	0.152186	0.0132422
ENSG00000081760.17	AACS	0.311242	0.0919422	0.184307	0.0288163	0.250044	0.0132699
ENSG00000161981.11	SNRNP25	-0.121234	0.526096	0.599873	6.82248e-13	0.252981	0.0133319
ENSG00000058453.17	CROCC	0.255604	0.0933577	0.136476	0.0294911	0.195114	0.0135089
ENSG00000174151.15	CYB561D1	0.367887	0.0170811	0.0472319	0.5248	0.218611	0.0135497
ENSG00000206127.11	GOLGA8O	0.136525	0.185497	0.146689	0.00247909	0.143112	0.013713
ENSG00000187624.9	C17orf97	0.211313	0.156048	0.154231	0.012289	0.18008	0.0137523
ENSG00000120875.9	DUSP4	0.159124	0.0432803	0.0644083	0.12597	0.117328	0.0137913
ENSG00000164181.14	ELOVL7	0.195242	0.0526765	0.0805838	0.0946186	0.144958	0.0138048
ENSG00000164951.16	PDP1	0.237244	0.182137	0.260056	0.00229288	0.250089	0.0138972
ENSG00000057019.16	DCBLD2	-0.208435	0.135868	-0.147528	0.00823699	-0.178967	0.0139585
ENSG00000114491.14	UMPS	0.299488	0.129307	0.192174	0.0177543	0.246121	0.0140344
ENSG00000212916.4	MAP10	0.101558	0.467305	0.295112	1.57183e-05	0.195295	0.0140599
ENSG00000015676.18	NUDCD3	0.438355	0.0312194	0.100449	0.246104	0.268683	0.0141955
ENSG00000124217.5	MOCS3	0.307818	0.155121	0.252465	0.00649431	0.281753	0.0141975
ENSG00000150967.18	ABCB9	0.297458	0.0964612	0.151784	0.0447004	0.218977	0.0142383
ENSG00000152217.20	SETBP1	0.173213	0.0152766	0.019551	0.685675	0.119914	0.0143159
ENSG00000213658.12	LAT	0.399513	0.0139855	0.0491835	0.537216	0.227926	0.0143553
ENSG00000125810.10	CD93	0.172693	0.020578	0.029626	0.417934	0.107248	0.0143576
ENSG00000130177.16	CDC16	0.3512	0.118206	0.210015	0.020927	0.281337	0.0143788
ENSG00000049540.18	ELN	0.233404	0.0313593	0.0699518	0.282375	0.174046	0.014416
ENSG00000164061.5	BSN	0.290671	0.0717337	0.15046	0.0647859	0.22938	0.0144907
ENSG00000104219.13	ZDHHC2	-0.175408	0.157741	-0.180782	0.00121944	-0.175969	0.0144973
ENSG00000122592.8	HOXA7	-0.0428891	0.671953	0.285589	6.46582e-14	0.125448	0.0145248
ENSG00000140931.20	CMTM3	-0.268444	0.120126	-0.172024	0.0147313	-0.222726	0.0145576
ENSG00000144118.14	RALB	0.243213	0.187465	0.294842	0.00211142	0.269083	0.0145672
ENSG00000137522.18	RNF121	0.530798	0.0127096	0.0121249	0.88309	0.257382	0.0146776
ENSG00000163933.10	RFT1	0.259318	0.192044	0.237603	0.00505318	0.252283	0.0147505
ENSG00000136573.14	BLK	0.32936	0.00384944	-0.0126898	0.809624	0.152128	0.0148599
ENSG00000157303.11	SUSD3	0.152903	0.195131	0.184422	0.00106857	0.167697	0.0148851
ENSG00000196428.12	TSC22D2	0.490174	0.00649171	-0.0119529	0.884344	0.239519	0.0148881
ENSG00000172322.14	CLEC12A	-0.142658	0.0609713	-0.0641119	0.079009	-0.106816	0.0148965
ENSG00000182389.20	CACNB4	-0.104724	0.312967	-0.151809	0.000126322	-0.130307	0.0149042
ENSG00000174885.13	NLRP6	0.244451	0.0142634	0.0312128	0.631041	0.163544	0.0149232
ENSG00000099219.14	ERMP1	0.195404	0.114026	0.141472	0.0238337	0.171142	0.0149705
ENSG00000117525.14	F3	0.0401093	0.744789	0.209537	3.29122e-07	0.139112	0.0151328
ENSG00000134627.12	PIWIL4	-0.186517	0.0466044	-0.0835107	0.131214	-0.146189	0.0151511
ENSG00000103423.14	DNAJA3	0.307127	0.157484	0.237582	0.00784184	0.274274	0.0151941
ENSG00000163110.15	PDLIM5	0.139433	0.331637	0.23668	3.73904e-05	0.188707	0.0152635
ENSG00000137070.18	IL11RA	0.324847	0.0572376	0.120454	0.122366	0.223691	0.0152683
ENSG00000219481.10	NBPF1	0.204867	0.131781	0.166983	0.00957441	0.188445	0.0152953
ENSG00000178685.14	PARP10	0.222769	0.144892	0.171919	0.0124678	0.200133	0.0153971
ENSG00000009413.16	REV3L	-0.111217	0.388005	-0.232111	5.75326e-05	-0.171048	0.0154309
ENSG00000179195.16	ZNF664	0.131281	0.458534	0.270138	0.000255172	0.212672	0.0154585
ENSG00000100116.17	GCAT	0.199182	0.134761	0.151268	0.0150287	0.178952	0.0154751
ENSG00000143224.18	PPOX	0.255231	0.14238	0.15713	0.0203558	0.207132	0.0154872
ENSG00000171863.15	RPS7	-0.349251	0.0253936	-0.0712958	0.368929	-0.215076	0.015488
ENSG00000198885.10	ITPRIPL1	0.225572	0.149038	0.195699	0.00790097	0.214004	0.0155732
ENSG00000101194.18	SLC17A9	-0.0777501	0.569597	-0.229486	1.69066e-06	-0.161162	0.015607
ENSG00000175764.14	TTLL11	0.3147	0.0853447	0.155723	0.0558156	0.23693	0.0156667
ENSG00000180035.13	ZNF48	0.370538	0.0819048	0.149265	0.0645737	0.254427	0.0156914
ENSG00000135931.18	ARMC9	0.0801298	0.560797	0.289829	4.19701e-06	0.184415	0.0157002
ENSG00000169683.8	LRRC45	0.276182	0.06566	0.114285	0.0918607	0.196377	0.0157345
ENSG00000170456.16	DENND5B	-0.181676	0.116877	-0.145243	0.00884369	-0.165794	0.0157502
ENSG00000164088.18	PPM1M	0.320318	0.0528667	0.104207	0.148917	0.207765	0.0157631
ENSG00000186654.21	PRR5	0.297393	0.0253325	0.046267	0.4788	0.180849	0.0157743
ENSG00000157240.4	FZD1	0.0738268	0.600429	0.271662	6.82663e-07	0.176007	0.0157887
ENSG00000000971.16	CFH	0.0936	0.200847	0.124729	0.000800747	0.107249	0.0158002
ENSG00000132600.17	PRMT7	0.220651	0.267011	0.247202	0.00247474	0.239347	0.0158527
ENSG00000198700.10	IPO9	0.390197	0.0928365	0.188738	0.0475615	0.287173	0.0158853
ENSG00000144036.16	EXOC6B	0.150049	0.225375	0.15118	0.00480473	0.153813	0.0158915
ENSG00000128185.10	DGCR6L	0.127399	0.460945	0.3526	3.24496e-05	0.238821	0.0159533
ENSG00000140284.11	SLC27A2	-0.0983912	0.458108	-0.25755	1.44885e-05	-0.177406	0.0159698
ENSG00000183723.13	CMTM4	0.183174	0.131478	0.126569	0.0184284	0.155675	0.0159814
ENSG00000169860.7	P2RY1	0.195162	0.021231	0.0381475	0.456487	0.132999	0.0160306
ENSG00000026297.16	RNASET2	-0.179384	0.269792	-0.235393	0.00104596	-0.213439	0.0160328
ENSG00000136518.17	ACTL6A	0.0898373	0.657025	0.380202	5.5734e-06	0.250554	0.0161202
ENSG00000136193.17	SCRN1	0.121375	0.0444668	0.0523596	0.0949271	0.0891582	0.0161521
ENSG00000139190.17	VAMP1	0.431166	0.0125687	0.0180105	0.819104	0.222661	0.0161525
ENSG00000226742.4	HSBP1L1	-0.11482	0.482155	-0.339084	1.18324e-05	-0.224457	0.0161559
ENSG00000075218.19	GTSE1	0.128468	0.455325	0.310746	1.69169e-05	0.222374	0.0161601
ENSG00000122786.20	CALD1	0.125557	0.217888	0.159561	0.00023492	0.140922	0.0161689
ENSG00000164930.12	FZD6	0.113962	0.190938	0.155091	0.000728007	0.132438	0.0161785
ENSG00000118894.15	EEF2KMT	0.287417	0.161129	0.258186	0.00451216	0.271702	0.0162555
ENSG00000171823.7	FBXL14	0.498115	0.0209188	0.0626372	0.496782	0.275729	0.0162831
ENSG00000106683.15	LIMK1	0.372818	0.0646355	0.137823	0.109423	0.250576	0.0164171
ENSG00000011028.14	MRC2	0.147851	0.151536	0.107357	0.0089737	0.127075	0.0164855
ENSG00000104522.16	GFUS	0.0444449	0.790975	0.388765	4.6793e-08	0.213841	0.0164873
ENSG00000135272.12	MDFIC	-0.179115	0.0852716	-0.0878819	0.0645805	-0.135488	0.0165158
ENSG00000026036.22	RTEL1_TNFRSF6B	0.446821	0.016815	0.0298345	0.681916	0.219947	0.0165602
ENSG00000130147.16	SH3BP4	0.0690578	0.34639	0.111374	0.000144694	0.0911518	0.0165649
ENSG00000144504.15	ANKMY1	0.277404	0.0798519	0.117219	0.082195	0.194761	0.0166537
ENSG00000117408.11	IPO13	0.258715	0.108142	0.159695	0.0307036	0.211645	0.0167284
ENSG00000163785.13	RYK	-0.00141911	0.992913	-0.377658	4.96236e-09	-0.197778	0.0167353
ENSG00000100027.17	YPEL1	0.253974	0.130681	0.190594	0.014935	0.226017	0.0167398
ENSG00000155760.2	FZD7	0.201185	0.0668468	0.110445	0.0666042	0.1639	0.016742
ENSG00000154146.13	NRGN	0.174482	0.0374122	0.0539402	0.217348	0.121368	0.0167887
ENSG00000106003.13	LFNG	0.302457	0.00565498	-0.0106377	0.793372	0.122714	0.0167985
ENSG00000177383.5	MAGEF1	0.00758108	0.959336	0.299409	6.3195e-08	0.173842	0.0168646
ENSG00000008988.11	RPS20	-0.416368	0.00745537	0.00673562	0.925553	-0.203502	0.0169213
ENSG00000169991.11	IFFO2	0.208686	0.0992899	0.108744	0.0411181	0.158818	0.0169549
ENSG00000143494.15	VASH2	0.0636706	0.544973	0.291164	1.98319e-06	0.154733	0.0170023
ENSG00000114739.14	ACVR2B	0.198176	0.0501108	0.0804234	0.0953259	0.14289	0.0170481
ENSG00000133105.8	RXFP2	-0.198369	0.0929301	-0.0823995	0.0657367	-0.138408	0.0170953
ENSG00000156535.15	CD109	0.0382988	0.631799	0.155166	1.26417e-06	0.0991666	0.0171736
ENSG00000215045.8	GRID2IP	0.345076	0.0167979	0.0257349	0.731574	0.204904	0.0171781
ENSG00000139083.11	ETV6	-0.137639	0.450978	-0.323717	7.52803e-05	-0.235362	0.0171949
ENSG00000161714.12	PLCD3	-0.0506676	0.705513	-0.286179	2.09814e-06	-0.171844	0.0172598
ENSG00000133104.14	SPART	-0.167678	0.197416	-0.249826	0.000734683	-0.19994	0.0172917
ENSG00000111344.11	RASAL1	0.0201196	0.847131	-0.224835	1.18711e-07	-0.121785	0.0172987
ENSG00000033011.13	ALG1	0.21945	0.256202	0.269918	0.000948842	0.245613	0.0173118
ENSG00000173531.15	MST1	0.405973	0.0254879	0.0425401	0.478387	0.175902	0.0173674
ENSG00000115602.17	IL1RL1	0.0153088	0.864568	-0.220078	3.96064e-10	-0.11217	0.0173683
ENSG00000169689.15	CENPX	0.0228831	0.861246	0.35877	2.55008e-08	0.183015	0.0173716
ENSG00000181467.5	RAP2B	0.707337	0.00307236	-0.0893093	0.318435	0.268566	0.017452
ENSG00000134369.15	NAV1	0.234966	0.00194375	-0.0355114	0.384811	0.113145	0.0174822
ENSG00000137720.8	C11orf1	-0.393315	0.00484379	0.0343218	0.614714	-0.185906	0.017625
ENSG00000072071.16	ADGRL1	0.223697	0.055481	0.098236	0.140911	0.173641	0.0176461
ENSG00000162433.15	AK4	-0.145291	0.20464	-0.113771	0.00696446	-0.130668	0.0176632
ENSG00000138111.14	MFSD13A	0.307579	0.0853097	0.146229	0.0485525	0.226162	0.0176663
ENSG00000184178.16	SCFD2	0.271804	0.0534803	0.0789731	0.190077	0.174067	0.0177425
ENSG00000135929.9	CYP27A1	0.0919263	0.312154	0.163297	0.000152587	0.124496	0.0177527
ENSG00000177990.12	DPY19L2	-0.0667771	0.393792	-0.155872	1.27618e-05	-0.10765	0.0177813
ENSG00000121594.12	CD80	0.337976	0.0423997	0.0740768	0.311447	0.212055	0.0177942
ENSG00000136828.19	RALGPS1	0.190344	0.225039	0.210992	0.00415963	0.202773	0.0178125
ENSG00000112110.10	MRPL18	0.0299797	0.883485	0.410531	1.50586e-07	0.240737	0.017818
ENSG00000171163.16	ZNF692	0.262057	0.144401	0.174745	0.01978	0.218797	0.0179068
ENSG00000170801.10	HTRA3	0.0464771	0.604201	0.169614	4.2828e-06	0.11157	0.0179204
ENSG00000115339.14	GALNT3	-0.0753494	0.459349	-0.194104	1.94571e-05	-0.133888	0.0179546
ENSG00000163686.15	ABHD6	0.175787	0.260287	0.264586	0.000772052	0.215348	0.0179917
ENSG00000142632.17	ARHGEF19	0.448502	0.0441324	0.103236	0.226	0.262099	0.0180242
ENSG00000111727.12	HCFC2	0.22389	0.145368	0.227056	0.0104719	0.229811	0.0180936
ENSG00000175662.18	TOM1L2	0.437239	0.0146688	0.0284452	0.69844	0.220784	0.0181172
ENSG00000198547.10	C20orf203	0.236506	0.10861	0.122306	0.0489051	0.178802	0.0181392
ENSG00000160014.17	CALM3	0.357042	0.0678671	0.151905	0.0958983	0.260374	0.0181832
ENSG00000160613.14	PCSK7	0.507994	0.00699633	-0.0169369	0.811877	0.214885	0.0182297
ENSG00000117480.16	FAAH	0.185905	0.111721	0.126514	0.0217015	0.15855	0.0182495
ENSG00000163739.5	CXCL1	0.134152	0.224	0.141029	0.00176714	0.138946	0.0183735
ENSG00000160867.15	FGFR4	0.221624	0.211397	0.2184	0.00457718	0.220816	0.0184782
ENSG00000167778.9	SPRYD3	0.340836	0.0829104	0.151159	0.0733988	0.243721	0.0185233
ENSG00000176358.15	TAC4	0.352362	0.0180144	0.0295668	0.674514	0.204374	0.0185449
ENSG00000058056.9	USP13	-0.151319	0.275342	-0.197441	0.00178749	-0.178086	0.0185912
ENSG00000147604.14	RPL7	-0.439741	0.00956169	-0.00124261	0.987675	-0.221649	0.0186682
ENSG00000053918.18	KCNQ1	0.130902	0.176425	0.124092	0.00560083	0.128558	0.0186916
ENSG00000110002.16	VWA5A	0.0838369	0.474943	0.226939	1.20089e-05	0.154887	0.0187314
ENSG00000141232.5	TOB1	-0.157062	0.244097	-0.170482	0.00243798	-0.165814	0.0189097
ENSG00000132394.11	EEFSEC	0.364642	0.0812001	0.161088	0.0751305	0.259809	0.0189246
ENSG00000074966.11	TXK	0.210467	0.0860382	0.0921888	0.0748351	0.15224	0.0189545
ENSG00000166145.14	SPINT1	0.0842322	0.366669	0.175446	7.47262e-05	0.126558	0.0189611
ENSG00000204020.6	LIPN	-0.0478446	0.764151	-0.256268	2.5195e-05	-0.173242	0.0189815
ENSG00000197816.16	CCDC180	0.259946	0.0857829	0.126104	0.0577813	0.19737	0.0190047
ENSG00000129993.15	CBFA2T3	0.305566	0.0600368	0.0726474	0.211065	0.175149	0.019006
ENSG00000137877.10	SPTBN5	0.336722	0.00876996	-0.00231101	0.971324	0.175649	0.0190252
ENSG00000124508.17	BTN2A2	0.321341	0.0291367	0.050284	0.466731	0.190614	0.0190668
ENSG00000104205.16	SGK3	-0.477435	0.0169246	-0.0457357	0.625219	-0.264852	0.0190933
ENSG00000108828.16	VAT1	-0.0792504	0.554428	-0.266481	8.52234e-06	-0.173413	0.0191883
ENSG00000197142.10	ACSL5	0.159827	0.418217	0.305962	0.000200857	0.240618	0.0192694
ENSG00000163106.11	HPGDS	-0.0208823	0.792162	-0.174898	1.38468e-06	-0.102421	0.0192818
ENSG00000054793.14	ATP9A	0.0777354	0.295659	0.137267	0.000273376	0.104774	0.0193712
ENSG00000175643.10	RMI2	0.101035	0.509157	0.293824	3.47618e-05	0.198196	0.0194393
ENSG00000189060.5	H1_0	0.155663	0.050409	0.0434411	0.207375	0.101561	0.0195012
ENSG00000105245.9	NUMBL	0.300949	0.07261	0.116194	0.11435	0.214315	0.0196284
ENSG00000111679.17	PTPN6	0.335755	0.0626035	0.147275	0.110567	0.255062	0.0197283
ENSG00000020256.20	ZFP64	0.132016	0.47555	0.310698	0.000108349	0.22871	0.0197982
ENSG00000131370.16	SH3BP5	0.120869	0.270717	0.168994	0.000950168	0.145235	0.0198206
ENSG00000101096.20	NFATC2	0.457035	0.00681444	-0.0359236	0.576496	0.186326	0.0198672
ENSG00000135241.17	PNPLA8	0.00181819	0.990308	-0.293998	1.68263e-07	-0.162856	0.019901
ENSG00000141298.19	SSH2	-0.262432	0.228422	-0.241567	0.00402464	-0.256541	0.0199344
ENSG00000179361.18	ARID3B	0.293064	0.0508272	0.0928149	0.198627	0.195678	0.0199356
ENSG00000185201.16	IFITM2	0.0266261	0.784511	0.215683	1.05545e-06	0.12474	0.0199575
ENSG00000108433.17	GOSR2	0.342359	0.0646622	0.112604	0.16842	0.2296	0.0200687
ENSG00000112144.16	CILK1	0.181459	0.260308	0.236924	0.00105452	0.208227	0.0200996
ENSG00000176624.12	MEX3C	-0.0809363	0.628218	-0.348529	2.5424e-06	-0.214199	0.0201098
ENSG00000145730.20	PAM	-0.0349657	0.72268	-0.219857	1.41764e-06	-0.127721	0.0201542
ENSG00000124570.21	SERPINB6	0.260882	0.0863271	0.0844025	0.112986	0.153444	0.0202384
ENSG00000131398.15	KCNC3	0.0490208	0.540493	0.148574	5.4817e-06	0.0977128	0.020299
ENSG00000185650.10	ZFP36L1	0.218565	0.0138433	0.00833509	0.853906	0.122582	0.0203425
ENSG00000112137.18	PHACTR1	0.530292	0.0116856	0.00989922	0.896466	0.231206	0.0203947
ENSG00000164062.13	APEH	0.228428	0.185732	0.220171	0.00590558	0.227415	0.0205665
ENSG00000274070.2	CASTOR2	0.339506	0.0138433	0.0039593	0.94668	0.174743	0.0206671
ENSG00000139410.15	SDSL	0.0792842	0.52719	0.278661	2.07824e-06	0.168629	0.0206714
ENSG00000004478.8	FKBP4	0.239303	0.0860189	0.107271	0.0818015	0.174489	0.0206757
ENSG00000007516.14	BAIAP3	0.0993259	0.387721	-0.359316	3.10357e-12	-0.141837	0.0207484
ENSG00000163701.19	IL17RE	0.238086	0.00596985	-0.0246201	0.554456	0.108945	0.0208247
ENSG00000145882.11	PCYOX1L	0.202289	0.163427	0.157114	0.0132867	0.181691	0.0208413
ENSG00000198089.16	SFI1	0.51736	0.00642548	-0.0314868	0.679712	0.214855	0.0208988
ENSG00000160145.15	KALRN	0.168026	0.0598934	0.055612	0.14473	0.11253	0.0209006
ENSG00000141506.14	PIK3R5	0.273221	0.0345529	0.0529501	0.365331	0.16148	0.0209108
ENSG00000137474.22	MYO7A	0.140587	0.13851	0.132514	0.00718272	0.13724	0.0209306
ENSG00000138604.10	GLCE	0.15975	0.331549	0.236443	0.00078351	0.20267	0.0209515
ENSG00000130193.8	THEM6	0.138343	0.400467	0.272178	0.000144783	0.207543	0.0211571
ENSG00000012124.17	CD22	0.372822	0.00200282	-0.0473462	0.379864	0.143347	0.0211623
ENSG00000132749.11	TESMIN	-0.235471	0.144565	-0.165332	0.0190071	-0.204593	0.021164
ENSG00000186448.15	ZNF197	0.253872	0.13486	0.163738	0.03493	0.216001	0.0212068
ENSG00000179119.15	SPTY2D1	-0.128388	0.432404	-0.263736	0.000324587	-0.200485	0.0212142
ENSG00000196284.17	SUPT3H	0.147377	0.435976	0.347752	6.04157e-06	0.241942	0.0212586
ENSG00000105974.13	CAV1	-0.149495	0.303013	-0.106906	0.00732827	-0.123541	0.0212743
ENSG00000126709.15	IFI6	-0.0262442	0.780911	0.203741	2.35057e-08	0.106381	0.02129
ENSG00000090971.5	NAT14	0.048054	0.811903	-0.429442	1.73052e-08	-0.227421	0.0213051
ENSG00000196890.4	H2BU1	0.075099	0.46204	0.165472	0.000173568	0.122903	0.0213129
ENSG00000164684.13	ZNF704	0.027236	0.730647	-0.247511	9.85434e-12	-0.104105	0.0213247
ENSG00000153933.10	DGKE	0.202819	0.10981	0.162767	0.0297689	0.188416	0.0214018
ENSG00000156299.13	TIAM1	0.137607	0.113284	0.093418	0.0289648	0.118412	0.0214034
ENSG00000041353.10	RAB27B	0.0750045	0.430037	0.161693	3.66065e-05	0.11773	0.0214297
ENSG00000065600.13	PACC1	0.0841048	0.618873	0.343898	1.34072e-05	0.213583	0.0214663
ENSG00000116273.6	PHF13	0.418131	0.00575191	-0.0211919	0.750953	0.191102	0.0214814
ENSG00000158473.8	CD1D	0.12609	0.111295	0.0819512	0.023673	0.103215	0.0215845
ENSG00000105996.7	HOXA2	-0.0344513	0.772982	0.266244	2.44311e-10	0.132229	0.0216082
ENSG00000180773.15	SLC36A4	-0.221749	0.049379	-0.0593315	0.236799	-0.137344	0.0217138
ENSG00000125637.16	PSD4	0.304789	0.077276	0.104761	0.136066	0.194121	0.0217755
ENSG00000101361.17	NOP56	0.135771	0.443599	0.332902	0.000132053	0.233804	0.0218276
ENSG00000171867.17	PRNP	-0.254269	0.0694258	-0.0990158	0.148197	-0.188174	0.021861
ENSG00000126266.3	FFAR1	0.392523	0.00242106	-0.0200735	0.742103	0.162149	0.0218865
ENSG00000158555.15	GDPD5	0.20567	0.0773459	0.0931736	0.107217	0.154995	0.021965
ENSG00000035720.8	STAP1	-0.10434	0.376116	-0.186452	0.000514744	-0.148012	0.0220812
ENSG00000163661.4	PTX3	-0.104443	0.201754	-0.111809	0.0042799	-0.109048	0.0220925
ENSG00000256229.8	ZNF486	-0.0976025	0.361062	-0.192517	0.000175769	-0.142465	0.022143
ENSG00000180549.8	FUT7	0.021012	0.848132	0.284566	1.38959e-07	0.142162	0.0223548
ENSG00000132205.11	EMILIN2	-0.0146166	0.903445	-0.246968	2.74649e-07	-0.14086	0.0223925
ENSG00000175344.19	CHRNA7	0.259695	0.0843299	0.1239	0.0759801	0.194806	0.0224118
ENSG00000180448.10	ARHGAP45	0.518626	0.0167931	0.00774395	0.930346	0.247315	0.0224357
ENSG00000119772.17	DNMT3A	0.412692	0.0144579	0.0073872	0.920446	0.202272	0.022454
ENSG00000096433.11	ITPR3	0.291437	0.00409537	-0.0464923	0.381861	0.134856	0.0224737
ENSG00000065485.20	PDIA5	0.183837	0.305952	0.208619	0.00117771	0.199762	0.02249
ENSG00000158292.7	GPR153	-0.116827	0.351778	-0.111531	0.00323179	-0.116795	0.0225253
ENSG00000138326.21	RPS24	-0.325778	0.00881071	0.010094	0.852545	-0.148113	0.0226803
ENSG00000168763.16	CNNM3	0.451459	0.0227478	0.0318232	0.699848	0.23657	0.0226963
ENSG00000132825.7	PPP1R3D	0.312511	0.105088	0.153217	0.0739204	0.230888	0.0227998
ENSG00000198453.13	ZNF568	0.223914	0.148187	0.192472	0.0190456	0.214247	0.0228063
ENSG00000180822.12	PSMG4	0.160482	0.43082	0.322685	0.000184439	0.248338	0.0228231
ENSG00000167202.11	TBC1D2B	-0.0826858	0.512683	-0.258416	3.52506e-05	-0.164085	0.0228246
ENSG00000172345.14	STARD5	0.326029	0.0247668	0.0319564	0.677853	0.19477	0.0228351
ENSG00000127080.10	IPPK	0.472587	0.0112994	-0.00949157	0.909636	0.229383	0.0228432
ENSG00000100767.17	PAPLN	0.238583	0.0672959	0.092874	0.107785	0.160784	0.0228503
ENSG00000196123.13	KIAA0895L	0.2089	0.188982	0.179754	0.0158091	0.197737	0.0229359
ENSG00000144426.18	NBEAL1	0.236893	0.064534	0.0817143	0.175748	0.163567	0.0230001
ENSG00000183117.19	CSMD1	0.136344	0.109479	0.0830758	0.0509575	0.112351	0.0230119
ENSG00000186350.12	RXRA	0.195218	0.120602	0.0980922	0.0424887	0.143971	0.0232452
ENSG00000112208.11	BAG2	0.0689486	0.657468	0.290535	2.81791e-06	0.18484	0.0233052
ENSG00000139880.19	CDH24	0.263926	0.0837321	0.0939819	0.132624	0.171356	0.0233445
ENSG00000120696.9	KBTBD7	0.349747	0.0439645	0.0586471	0.341623	0.179369	0.0233664
ENSG00000133195.11	SLC39A11	0.155504	0.230919	0.149552	0.00586168	0.153989	0.0234065
ENSG00000095015.6	MAP3K1	-0.0425175	0.772099	-0.309909	3.35872e-06	-0.176962	0.0234125
ENSG00000136997.21	MYC	-0.252766	0.0664544	-0.0937196	0.153167	-0.177113	0.0234509
ENSG00000135912.11	TTLL4	0.19199	0.241212	0.202392	0.00408614	0.200279	0.0234895
ENSG00000125124.13	BBS2	0.223516	0.226629	0.225832	0.00750929	0.227756	0.0234916
ENSG00000137145.20	DENND4C	-0.00568074	0.966667	-0.330759	5.55616e-09	-0.16614	0.0235241
ENSG00000163026.12	WDCP	0.2958	0.0828084	0.111335	0.130997	0.207717	0.0235241
ENSG00000163002.13	NUP35	0.243385	0.176552	0.187559	0.0211435	0.220907	0.0235732
ENSG00000229676.3	ZNF492	-0.207568	0.195366	-0.197307	0.00520384	-0.201112	0.0236637
ENSG00000134222.16	PSRC1	0.093865	0.454733	0.257212	2.41945e-05	0.166626	0.0236673
ENSG00000065183.16	WDR3	0.194263	0.1828	0.158817	0.0163267	0.18063	0.0237531
ENSG00000145675.15	PIK3R1	-0.127639	0.353008	-0.268606	0.000260728	-0.188438	0.0237985
ENSG00000139631.19	CSAD	0.31482	0.119123	0.160101	0.0590868	0.237452	0.0238095
ENSG00000077984.6	CST7	-0.135113	0.10451	-0.0649943	0.0605794	-0.0987211	0.0238579
ENSG00000197653.16	DNAH10	0.163101	0.310749	0.20176	0.00135571	0.185403	0.0239275
ENSG00000154783.12	FGD5	0.146587	0.0231506	0.0237018	0.578502	0.102008	0.0239363
ENSG00000256591.5	AP003108.2	0.358753	0.0210211	0.0145499	0.81224	0.174743	0.0240146
ENSG00000171643.14	S100Z	-0.126798	0.134493	-0.10438	0.0121388	-0.110768	0.0240564
ENSG00000120053.12	GOT1	0.04166	0.833052	0.458837	1.45512e-07	0.245848	0.0241254
ENSG00000147955.17	SIGMAR1	0.0511201	0.643778	0.228948	6.3044e-06	0.138834	0.0243226
ENSG00000188554.15	NBR1	0.312321	0.115163	0.153877	0.0698977	0.237285	0.0244054
ENSG00000185436.12	IFNLR1	0.260196	0.0251635	0.0480587	0.447696	0.160393	0.0244723
ENSG00000131943.18	C19orf12	0.233632	0.283795	0.263453	0.00289059	0.251616	0.0245462
ENSG00000205808.7	PLPP6	0.351613	0.0783893	0.135282	0.141127	0.254762	0.0246136
ENSG00000110848.8	CD69	0.135277	0.217002	0.138275	0.00708206	0.137393	0.0246513
ENSG00000141664.10	ZCCHC2	0.201856	0.112817	0.134555	0.0664491	0.175871	0.0246855
ENSG00000169896.18	ITGAM	0.123734	0.140188	0.08133	0.034062	0.103636	0.0246917
ENSG00000162650.16	ATXN7L2	0.380643	0.0816148	0.116141	0.121854	0.225486	0.0246993
ENSG00000142961.15	MOB3C	0.326477	0.0205581	0.0165067	0.833641	0.19521	0.0247331
ENSG00000178226.11	PRSS36	0.172749	0.267808	0.2441	0.00192295	0.206844	0.0248501
ENSG00000124571.18	XPO5	0.387516	0.0502538	0.0899291	0.313877	0.23648	0.0248642
ENSG00000213145.10	CRIP1	0.140296	0.253374	0.174239	0.00179975	0.155715	0.0249565
ENSG00000072110.15	ACTN1	0.244485	0.120954	0.117993	0.0564383	0.181816	0.0249711
ENSG00000024422.12	EHD2	0.14435	0.0840406	0.0630038	0.12769	0.108361	0.0249985
ENSG00000197506.8	SLC28A3	-0.0829539	0.446689	-0.135584	0.000653655	-0.115528	0.0250943
ENSG00000147996.16	CBWD5	-0.344236	0.0958055	-0.155929	0.0866997	-0.248946	0.025142
ENSG00000144647.6	POMGNT2	0.237135	0.0526437	0.0651945	0.316591	0.15974	0.0251599
ENSG00000164713.10	BRI3	-0.235705	0.196155	-0.198446	0.0145164	-0.222897	0.0251634
ENSG00000143554.14	SLC27A3	0.340032	0.0192747	0.0251659	0.69161	0.169251	0.025181
ENSG00000112584.14	FAM120B	0.309278	0.0620102	0.0840772	0.250442	0.194258	0.0252309
ENSG00000239388.9	ASB14	-0.190328	0.149908	-0.135268	0.0213832	-0.160149	0.025273
ENSG00000126822.17	PLEKHG3	0.170037	0.0309056	0.0347135	0.434084	0.113414	0.0253634
ENSG00000187122.17	SLIT1	0.229094	0.0863337	0.11234	0.100299	0.176692	0.0256078
ENSG00000205213.14	LGR4	0.132092	0.110797	0.0800172	0.0372928	0.10792	0.0256902
ENSG00000137168.8	PPIL1	0.0894323	0.601243	0.310345	1.79128e-05	0.204056	0.0257707
ENSG00000160602.14	NEK8	0.241833	0.198111	0.19741	0.0144399	0.222423	0.0257968
ENSG00000100307.13	CBX7	0.235113	0.0423783	0.050284	0.38646	0.150362	0.0258306
ENSG00000131242.18	RAB11FIP4	0.305767	0.020546	0.0148993	0.787192	0.149875	0.0260408
ENSG00000053438.11	NNAT	0.31995	0.0192818	0.00994036	0.885762	0.180599	0.0260733
ENSG00000081148.12	IMPG2	0.286746	0.0627862	0.0858574	0.206022	0.186121	0.0260852
ENSG00000163376.11	KBTBD8	0.119408	0.29359	0.160572	0.00200512	0.140895	0.0261157
ENSG00000140807.7	NKD1	0.233406	0.0598384	0.0543126	0.220712	0.132182	0.0261215
ENSG00000108771.13	DHX58	0.26597	0.0905277	0.121733	0.13662	0.206849	0.0261496
ENSG00000148606.13	POLR3A	0.286927	0.0756132	0.094299	0.190878	0.191139	0.0262096
ENSG00000054277.14	OPN3	0.286992	0.156729	0.204598	0.0146694	0.240996	0.0262157
ENSG00000140406.4	TLNRD1	0.646259	0.00133497	-0.150093	0.036545	0.213537	0.0262552
ENSG00000131042.15	LILRB2	0.12747	0.111945	0.0754112	0.0394587	0.103117	0.0263101
ENSG00000158079.16	PTPDC1	0.170185	0.239637	0.187777	0.00670965	0.181183	0.0263808
ENSG00000133639.6	BTG1	-0.0957163	0.580726	-0.309208	2.7665e-05	-0.20667	0.0263851
ENSG00000102871.16	TRADD	0.183663	0.256605	0.246141	0.00240131	0.213063	0.0264054
ENSG00000080031.10	PTPRH	-0.0761349	0.624094	-0.244839	6.51448e-05	-0.17279	0.0264212
ENSG00000154548.9	SRSF12	-0.116029	0.47331	-0.245972	0.000318607	-0.187333	0.0264458
ENSG00000198087.7	CD2AP	-0.227454	0.0951004	-0.119314	0.0725294	-0.169166	0.0265795
ENSG00000160179.19	ABCG1	0.250218	0.023613	0.0143577	0.788781	0.135082	0.0266353
ENSG00000166813.16	KIF7	0.251657	0.0205691	0.0034242	0.953368	0.148703	0.0266734
ENSG00000110987.9	BCL7A	0.0566127	0.663462	0.297412	1.95135e-06	0.168685	0.0266763
ENSG00000117016.10	RIMS3	0.149831	0.197993	0.134863	0.0101104	0.140563	0.0267621
ENSG00000173567.15	ADGRF3	0.314766	0.0853653	0.112192	0.152868	0.213625	0.026926
ENSG00000186567.13	CEACAM19	0.0742544	0.571945	0.238297	4.14569e-05	0.158082	0.0269983
ENSG00000061676.15	NCKAP1	0.138897	0.136777	0.101784	0.0231997	0.122316	0.0270029
ENSG00000261884.2	AC040162.1	0.295254	0.100108	0.120502	0.107557	0.201628	0.0270511
ENSG00000198130.16	HIBCH	0.165043	0.283569	0.209363	0.00297895	0.189935	0.0271235
ENSG00000128739.23	SNRPN	0.208241	0.0534927	0.0731619	0.194955	0.148809	0.0272543
ENSG00000117859.19	OSBPL9	-0.102581	0.470026	-0.288032	5.3913e-05	-0.184081	0.0272572
ENSG00000133422.14	MORC2	0.490066	0.0224195	0.023175	0.785783	0.22338	0.0272612
ENSG00000123349.15	PFDN5	0.50048	0.0169366	-0.00963825	0.912353	0.230048	0.027357
ENSG00000001461.17	NIPAL3	0.217099	0.174537	0.156311	0.0258117	0.189569	0.0273824
ENSG00000044090.10	CUL7	0.49035	0.0164678	0.00207625	0.982186	0.243664	0.0273876
ENSG00000188092.15	GPR89B	0.294247	0.110062	0.150421	0.0976184	0.2321	0.0273898
ENSG00000164953.16	TMEM67	0.0563922	0.685112	0.299007	6.95698e-06	0.17068	0.0274076
ENSG00000214787.10	MS4A4E	-0.11201	0.143507	-0.066152	0.0432675	-0.0906972	0.0275134
ENSG00000161542.17	PRPSAP1	0.187353	0.445785	0.389283	0.000189853	0.291955	0.0275377
ENSG00000178342.4	KCNG2	0.0549662	0.735639	-0.452925	2.34058e-10	-0.200247	0.027539
ENSG00000104154.7	SLC30A4	0.173184	0.142799	0.128451	0.0223319	0.150635	0.0275759
ENSG00000162959.13	MEMO1	-0.110873	0.516357	-0.303462	7.85353e-05	-0.206654	0.027636
ENSG00000181218.5	H2AW	0.050242	0.510525	0.153172	3.92151e-05	0.0976359	0.027669
ENSG00000133561.15	GIMAP6	0.188949	0.0324117	0.0235059	0.632123	0.122111	0.0277253
ENSG00000082512.15	TRAF5	-0.10416	0.370202	-0.204125	0.00014547	-0.150011	0.0277612
ENSG00000266028.7	SRGAP2	0.31224	0.0537297	0.0782475	0.228753	0.181899	0.0277679
ENSG00000187240.16	DYNC2H1	0.0207896	0.832415	0.243686	5.82099e-07	0.12588	0.0278004
ENSG00000168329.14	CX3CR1	0.072116	0.361435	0.124787	0.000270922	0.0972815	0.0278605
ENSG00000108561.8	C1QBP	-0.375791	0.0192886	-0.0134742	0.86862	-0.204313	0.0278665
ENSG00000139182.15	CLSTN3	0.407293	0.0130593	-0.0198263	0.786808	0.190543	0.0279319
ENSG00000165572.8	KBTBD6	0.369442	0.0471154	0.0635209	0.419836	0.212528	0.0279364
ENSG00000167555.14	ZNF528	0.15658	0.217766	0.158113	0.00795866	0.159351	0.0280375
ENSG00000110888.17	CAPRIN2	0.115675	0.344993	0.143591	0.0025888	0.134735	0.0280781
ENSG00000165891.16	E2F7	0.031867	0.809496	0.264065	1.00526e-06	0.151869	0.028191
ENSG00000125454.12	SLC25A19	0.324792	0.0618962	0.0851543	0.239715	0.197895	0.0281922
ENSG00000171219.9	CDC42BPG	0.394614	0.0121046	-0.0101815	0.866787	0.163306	0.0282083
ENSG00000136449.15	MYCBPAP	0.217375	0.101703	0.10358	0.0883207	0.163697	0.028228
ENSG00000177311.11	ZBTB38	-0.00768595	0.943939	0.272131	2.92872e-08	0.133397	0.0282302
ENSG00000152229.18	PSTPIP2	0.170864	0.320013	0.213613	0.00358003	0.196949	0.0282336
ENSG00000187955.12	COL14A1	-0.0871105	0.575016	-0.169151	0.0008199	-0.14239	0.0282694
ENSG00000213085.10	CFAP45	0.249962	0.0699486	0.0737035	0.220237	0.162471	0.0282829
ENSG00000067113.17	PLPP1	-0.148733	0.394976	-0.276649	0.000344723	-0.213859	0.0284004
ENSG00000178927.18	CYBC1	0.162018	0.293381	0.199414	0.00448156	0.182699	0.0284617
ENSG00000169967.16	MAP3K2	-0.117823	0.442808	-0.244695	0.000540739	-0.183071	0.0284925
ENSG00000177105.10	RHOG	-0.293006	0.0737865	-0.0984599	0.215533	-0.204436	0.0285507
ENSG00000186591.13	UBE2H	-0.0245857	0.865025	-0.297731	3.49699e-06	-0.170708	0.0285754
ENSG00000181007.9	ZFP82	0.30446	0.0385743	0.0533218	0.472472	0.191806	0.0286029
ENSG00000179859.9	RNF227	0.196542	0.372152	0.29225	0.0014776	0.25049	0.028619
ENSG00000004777.18	ARHGAP33	0.325546	0.106963	0.141056	0.0997293	0.23056	0.0286412
ENSG00000250571.7	GLI4	0.151727	0.421435	0.328292	0.000502368	0.238496	0.0286697
ENSG00000133112.17	TPT1	-0.377217	0.0249124	-0.0388917	0.629585	-0.205348	0.0287927
ENSG00000139351.15	SYCP3	-0.343653	0.0970889	-0.135564	0.127061	-0.237925	0.0288135
ENSG00000134802.18	SLC43A3	0.29699	0.173981	0.185667	0.029584	0.239492	0.0288508
ENSG00000166224.17	SGPL1	0.20214	0.254378	0.21032	0.00907736	0.209113	0.0288788
ENSG00000124786.12	SLC35B3	0.270068	0.177585	0.202344	0.0180513	0.233068	0.0290593
ENSG00000125089.17	SH3TC1	0.302124	0.0151039	-0.0088354	0.873714	0.151529	0.029088
ENSG00000165716.11	DIPK1B	0.0444183	0.646636	-0.27868	8.98379e-10	-0.118987	0.0291188
ENSG00000137266.15	SLC22A23	0.170332	0.0540423	0.0394948	0.368566	0.111334	0.0291288
ENSG00000206190.12	ATP10A	0.148172	0.0471209	0.0390458	0.314546	0.097845	0.0291593
ENSG00000147852.16	VLDLR	-0.131611	0.106371	-0.0443717	0.139664	-0.0850309	0.0291871
ENSG00000140263.15	SORD	-0.188321	0.169442	-0.147179	0.0229275	-0.17156	0.0292008
ENSG00000102854.16	MSLN	-0.0155423	0.823553	-0.0874382	0.00015163	-0.0626102	0.0292628
ENSG00000169220.18	RGS14	0.145673	0.32665	0.219124	0.000796904	0.181811	0.029297
ENSG00000196666.6	FAM180B	-0.149207	0.407536	-0.254581	0.000879452	-0.205847	0.0293343
ENSG00000204536.14	CCHCR1	0.378561	0.0738185	0.100387	0.241161	0.233134	0.0293345
ENSG00000174099.12	MSRB3	-0.140866	0.0290128	-0.0163062	0.688738	-0.0940395	0.0293737
ENSG00000100156.10	SLC16A8	0.170253	0.255219	0.185994	0.00794927	0.181113	0.0294148
ENSG00000088682.14	COQ9	0.0667038	0.697046	0.352415	7.97761e-06	0.209679	0.0294164
ENSG00000106628.11	POLD2	0.146988	0.385144	0.275831	0.000754127	0.211158	0.0294214
ENSG00000104381.14	GDAP1	0.0906274	0.568279	0.270983	6.44113e-05	0.184968	0.0294386
ENSG00000076356.7	PLXNA2	0.127641	0.149301	0.128681	0.0217141	0.128608	0.0294416
ENSG00000236609.4	ZNF853	0.378834	0.0053112	-0.0400788	0.552574	0.165617	0.0294915
ENSG00000131791.8	PRKAB2	0.277325	0.0441939	0.0570165	0.4538	0.180857	0.029517
ENSG00000130598.16	TNNI2	0.0981925	0.394982	0.209817	0.000158448	0.149233	0.0296057
ENSG00000163354.15	DCST2	0.314147	0.0416946	0.0534226	0.420517	0.177087	0.0296757
ENSG00000232653.8	GOLGA8N	0.070178	0.549843	0.177183	8.14252e-05	0.128261	0.02974
ENSG00000110934.13	BIN2	0.262042	0.114476	0.118606	0.0842234	0.191192	0.0297484
ENSG00000188846.14	RPL14	-0.395022	0.0131948	0.0122238	0.866869	-0.18997	0.0299417
ENSG00000141655.17	TNFRSF11A	0.190857	0.0953504	0.0810704	0.088769	0.134122	0.0299491
ENSG00000175931.13	UBE2O	0.320098	0.0156111	0.0104468	0.871891	0.15801	0.0299498
ENSG00000136059.14	VILL	0.357221	0.0552081	0.0766826	0.347662	0.216744	0.03015
ENSG00000082397.17	EPB41L3	0.0886605	0.369848	0.134602	0.000301106	0.110814	0.0301811
ENSG00000166012.17	TAF1D	-0.283642	0.0988811	-0.133399	0.109818	-0.208924	0.0302686
ENSG00000185885.16	IFITM1	0.0894415	0.350101	0.139611	0.00190781	0.116011	0.0302862
ENSG00000041880.14	PARP3	-0.0823157	0.585703	0.450781	5.61657e-11	0.181298	0.0302917
ENSG00000010165.20	EEF1AKNMT	0.185849	0.185247	0.140508	0.0303534	0.167157	0.0303065
ENSG00000072163.20	LIMS2	0.275929	0.107392	0.13674	0.0953003	0.20904	0.0304296
ENSG00000117984.15	CTSD	0.000657679	0.996056	0.311059	7.66291e-08	0.156962	0.0304554
ENSG00000126088.14	UROD	0.0946595	0.483484	0.217441	0.000251377	0.159709	0.0305177
ENSG00000129355.7	CDKN2D	0.160913	0.272893	0.173495	0.00505891	0.168966	0.030565
ENSG00000129219.14	PLD2	0.26362	0.0162943	0.0073917	0.891458	0.138499	0.0306503
ENSG00000071894.17	CPSF1	0.461348	0.0198696	0.00429667	0.959682	0.231422	0.0307427
ENSG00000125744.12	RTN2	0.30272	0.10298	0.111089	0.122853	0.200624	0.0308017
ENSG00000130595.19	TNNT3	0.0785534	0.591827	0.240403	0.000116653	0.161708	0.0308602
ENSG00000120254.16	MTHFD1L	-0.17411	0.318256	-0.233816	0.00110022	-0.205719	0.0308839
ENSG00000166900.17	STX3	-0.252269	0.159382	-0.154788	0.0372556	-0.203896	0.0308991
ENSG00000213906.10	LTB4R2	0.312873	0.0726397	0.0892138	0.28164	0.204327	0.031
ENSG00000151117.9	TMEM86A	0.32476	0.0267642	0.0195907	0.784648	0.183301	0.0310372
ENSG00000175564.13	UCP3	0.282192	0.140503	0.168398	0.0444217	0.223494	0.0311431
ENSG00000154025.16	SLC5A10	-0.00519967	0.967681	-0.285193	4.1331e-07	-0.149297	0.0312264
ENSG00000163389.12	POGLUT1	0.220103	0.221415	0.173575	0.0214563	0.200294	0.0313151
ENSG00000144645.14	OSBPL10	0.219777	0.0206648	0.00219868	0.965383	0.124738	0.0313259
ENSG00000099365.11	STX1B	0.233141	0.17784	0.196318	0.0156193	0.211452	0.0314223
ENSG00000149115.14	TNKS1BP1	0.0966535	0.510491	-0.36459	1.27054e-09	-0.160411	0.0316884
ENSG00000061918.14	GUCY1B1	0.0892901	0.403548	0.151464	0.00110891	0.122899	0.031844
ENSG00000153531.13	ADPRHL1	0.111618	0.317945	-0.180515	1.03084e-06	-0.0887421	0.0318909
ENSG00000173402.12	DAG1	0.335784	0.051181	0.0658387	0.369263	0.203997	0.0319469
ENSG00000143947.14	RPS27A	-0.360633	0.0108258	0.0192274	0.758308	-0.160544	0.0319594
ENSG00000141524.17	TMC6	0.578927	0.00736555	-0.076223	0.387601	0.23138	0.0319701
ENSG00000090863.12	GLG1	0.282514	0.144969	0.152342	0.0506233	0.215229	0.0320492
ENSG00000095066.12	HOOK2	0.199317	0.303838	0.24515	0.00415676	0.225228	0.0320696
ENSG00000156521.14	TYSND1	0.251686	0.153598	0.146364	0.0477563	0.198415	0.0321248
ENSG00000165617.15	DACT1	0.176656	0.229245	0.17234	0.00871903	0.174547	0.0321962
ENSG00000119392.15	GLE1	0.308969	0.167149	0.217466	0.0291761	0.266343	0.032242
ENSG00000117266.16	CDK18	0.00164669	0.990276	0.28912	2.44942e-07	0.15245	0.0323193
ENSG00000135378.4	PRRG4	-0.180507	0.0651467	-0.0646558	0.252339	-0.135319	0.0323235
ENSG00000163682.17	RPL9	-0.374776	0.0214245	-0.00897571	0.905483	-0.186889	0.0325529
ENSG00000165757.9	JCAD	0.0469251	0.594647	0.176604	1.82637e-06	0.107756	0.0325606
ENSG00000161944.16	ASGR2	0.115442	0.221367	0.114281	0.00766233	0.112795	0.0326079
ENSG00000171777.16	RASGRP4	0.253112	0.0564032	0.0537548	0.356517	0.155192	0.0326188
ENSG00000130943.7	PKDREJ	0.24968	0.142762	0.13504	0.0738841	0.193188	0.0326574
ENSG00000139629.16	GALNT6	0.450457	0.0115292	-0.0503436	0.544335	0.217792	0.0327762
ENSG00000145780.8	FEM1C	-0.0611596	0.702125	-0.277865	3.93889e-05	-0.175418	0.0328472
ENSG00000145428.15	RNF175	-0.308441	0.0527571	-0.0472195	0.451954	-0.173275	0.0329514
ENSG00000197635.11	DPP4	0.112075	0.277368	0.189677	0.00167212	0.142777	0.033065
ENSG00000149929.16	HIRIP3	-0.00965438	0.953619	0.411469	7.57861e-09	0.193988	0.0330859
ENSG00000132330.18	SCLY	0.200393	0.254679	0.208877	0.00909743	0.208567	0.03312
ENSG00000122642.11	FKBP9	0.299811	0.0300365	0.0268427	0.643618	0.156872	0.0332255
ENSG00000087448.11	KLHL42	0.144291	0.456559	0.264898	0.000808016	0.212643	0.0332778
ENSG00000168917.9	SLC35G2	-0.150972	0.1941	-0.133639	0.0109869	-0.141578	0.0334565
ENSG00000104899.8	AMH	0.155753	0.266975	0.18328	0.00508147	0.169339	0.0335238
ENSG00000184402.15	SS18L1	0.37092	0.0400219	0.0453969	0.581309	0.208253	0.0335412
ENSG00000275004.4	ZNF280B	0.131269	0.403874	0.252337	0.000592572	0.190866	0.0335832
ENSG00000167280.17	ENGASE	0.345178	0.0235124	0.00683071	0.921765	0.172386	0.0335944
ENSG00000107331.17	ABCA2	0.186837	0.214737	0.122909	0.035883	0.153682	0.0335975
ENSG00000147324.11	MFHAS1	0.185427	0.16487	0.118156	0.0540059	0.155236	0.0336055
ENSG00000186815.13	TPCN1	0.416063	0.0114596	-0.0406067	0.529623	0.172671	0.0337421
ENSG00000221866.9	PLXNA4	0.0915487	0.255713	0.152912	0.00257458	0.114893	0.0337667
ENSG00000166562.9	SEC11C	-0.154114	0.267197	0.456932	9.94299e-14	0.160071	0.0337716
ENSG00000141574.8	SECTM1	0.181445	0.0514555	0.0335004	0.435207	0.112886	0.033778
ENSG00000274750.2	H3C6	0.247969	0.0270421	0.0257614	0.688621	0.152687	0.0337911
ENSG00000162078.11	ZG16B	-0.0121621	0.923454	-0.273482	1.54524e-06	-0.146524	0.0338036
ENSG00000149131.17	SERPING1	0.138076	0.165542	0.0624935	0.0659521	0.0958802	0.033843
ENSG00000148843.15	PDCD11	0.346834	0.0429215	0.043714	0.567055	0.192499	0.0339117
ENSG00000142528.16	ZNF473	0.234191	0.159105	0.149341	0.0556495	0.196219	0.0339258
ENSG00000004866.22	ST7	-0.160698	0.0916913	-0.0825115	0.142532	-0.132478	0.0339416
ENSG00000082781.12	ITGB5	0.189519	0.0450115	0.026467	0.544426	0.115817	0.0339434
ENSG00000117899.11	MESD	0.243039	0.230773	0.21685	0.0184849	0.233612	0.0339991
ENSG00000106330.12	MOSPD3	0.0541231	0.625186	0.294329	5.50589e-06	0.151987	0.0340191
ENSG00000183621.15	ZNF438	-0.246072	0.100726	-0.0915387	0.142849	-0.170037	0.0340453
ENSG00000198420.10	TCAF1	0.284569	0.0908343	0.0873471	0.222137	0.186685	0.0340729
ENSG00000171793.16	CTPS1	0.233863	0.214836	0.15502	0.0325462	0.190574	0.034096
ENSG00000102908.22	NFAT5	-0.0203953	0.871277	-0.262746	5.92181e-06	-0.144482	0.034098
ENSG00000102743.15	SLC25A15	0.307891	0.0910692	0.105705	0.17577	0.206842	0.0342139
ENSG00000115255.12	REEP6	-0.0640507	0.652128	0.398392	1.02779e-09	0.168784	0.0343049
ENSG00000198363.18	ASPH	-0.202884	0.15566	-0.130343	0.0284143	-0.163042	0.0343432
ENSG00000198551.10	ZNF627	0.137169	0.433183	0.288191	0.000242424	0.211202	0.0343434
ENSG00000178537.10	SLC25A20	0.132993	0.535873	0.336531	7.09901e-05	0.240283	0.0344789
ENSG00000065054.14	SLC9A3R2	-0.0159159	0.894228	-0.189201	6.87233e-06	-0.117634	0.0345986
ENSG00000282988.2	AL031777.2	-0.2875	0.0217355	-0.000798396	0.989683	-0.152146	0.0346818
ENSG00000115425.14	PECR	0.13561	0.346121	0.194153	0.00143354	0.160649	0.0346971
ENSG00000111696.12	NT5DC3	-0.148559	0.12622	-0.0643051	0.0870474	-0.101494	0.0347016
ENSG00000099910.17	KLHL22	0.415506	0.0412485	0.0374246	0.663909	0.227256	0.0347217
ENSG00000178425.14	NT5DC1	-0.611029	0.00341332	0.135067	0.138618	-0.238137	0.0347479
ENSG00000160298.18	C21orf58	0.202341	0.128853	0.100934	0.0921834	0.154677	0.0347878
ENSG00000164300.17	SERINC5	0.0129712	0.911614	-0.310612	2.60514e-08	-0.142844	0.0348924
ENSG00000075303.13	SLC25A40	-0.177795	0.252918	-0.166904	0.0139084	-0.175547	0.0350035
ENSG00000122224.18	LY9	-0.0239007	0.858493	-0.320922	4.54541e-07	-0.161967	0.0350982
ENSG00000111885.7	MAN1A1	0.035533	0.677208	-0.232035	4.23322e-09	-0.0985592	0.0351402
ENSG00000113552.16	GNPDA1	0.233893	0.0561805	0.0564954	0.342109	0.150474	0.0351814
ENSG00000106701.13	FSD1L	0.136371	0.356291	0.229109	0.0016771	0.181493	0.035234
ENSG00000276293.4	PIP4K2B	0.309449	0.0855333	0.099553	0.209927	0.207422	0.0352705
ENSG00000154710.18	RABGEF1	-0.029852	0.857332	-0.33688	2.37353e-05	-0.191787	0.0352939
ENSG00000149273.15	RPS3	-0.360278	0.0327744	-0.0414724	0.630727	-0.20891	0.0353969
ENSG00000144591.19	GMPPA	0.174061	0.350285	0.274427	0.00226564	0.223487	0.0354181
ENSG00000183049.13	CAMK1D	0.297383	0.0119653	-0.0242328	0.664729	0.139648	0.0354222
ENSG00000115841.21	RMDN2	0.197174	0.246538	0.181596	0.00807502	0.186948	0.0354292
ENSG00000145911.6	N4BP3	0.197196	0.0321496	0.0098263	0.797848	0.101657	0.03545
ENSG00000125967.17	NECAB3	-0.272881	0.170609	-0.160202	0.0718769	-0.223102	0.035549
ENSG00000132383.12	RPA1	0.15354	0.411936	0.244657	0.00342243	0.206961	0.0356197
ENSG00000144134.18	RABL2A	0.148831	0.399322	0.274955	0.00124309	0.212335	0.0356926
ENSG00000186399.10	GOLGA8R	0.0925153	0.375698	0.152559	0.00233771	0.123691	0.0357379
ENSG00000134323.12	MYCN	0.141872	0.0360245	0.00562111	0.865075	0.0826862	0.0357781
ENSG00000176018.13	LYSMD3	-0.280286	0.0863579	-0.0981603	0.187431	-0.188419	0.0358116
ENSG00000138031.14	ADCY3	0.381757	0.0154174	-0.0278706	0.69685	0.189789	0.0358507
ENSG00000114993.17	RTKN	0.252748	0.0985518	0.0856865	0.182996	0.168466	0.0358736
ENSG00000196730.13	DAPK1	0.261878	0.0107554	-0.0343273	0.468097	0.117278	0.0358938
ENSG00000258366.9	RTEL1	0.405983	0.0665199	0.0858603	0.360558	0.244569	0.0359406
ENSG00000090520.11	DNAJB11	-0.225586	0.207734	-0.214414	0.0153302	-0.223424	0.0359511
ENSG00000205309.14	NT5M	0.311819	0.0849753	0.0788119	0.266546	0.196663	0.0359728
ENSG00000168924.15	LETM1	0.392642	0.0754706	0.09886	0.281046	0.236527	0.0359823
ENSG00000126882.13	FAM78A	0.273191	0.117973	0.115951	0.145963	0.195462	0.036001
ENSG00000075826.17	SEC31B	0.249686	0.139305	0.107395	0.120701	0.175702	0.0360294
ENSG00000105486.14	LIG1	0.294059	0.168606	0.176964	0.0561447	0.239347	0.0361635
ENSG00000177613.9	CSTF2T	0.366655	0.0447099	0.0484757	0.569958	0.208369	0.0361706
ENSG00000131781.13	FMO5	0.212961	0.198756	0.155891	0.037771	0.188401	0.036192
ENSG00000113615.13	SEC24A	-0.0822096	0.65112	-0.283851	0.000176732	-0.194423	0.0362479
ENSG00000177706.9	FAM20C	0.0856701	0.263952	0.10171	0.00565491	0.0916328	0.0363094
ENSG00000177398.18	UMODL1	-0.0544426	0.511013	-0.14525	0.000195627	-0.0987741	0.0363644
ENSG00000187105.9	HEATR4	0.289075	0.127851	0.13672	0.109345	0.216429	0.0364521
ENSG00000173391.9	OLR1	-0.0941778	0.261821	-0.0907994	0.0161437	-0.0941607	0.0365241
ENSG00000117791.16	MTARC2	-0.0690605	0.569047	-0.218123	5.36598e-05	-0.144077	0.0366006
ENSG00000128928.10	IVD	0.124414	0.55253	0.275426	0.00093398	0.213391	0.0366277
ENSG00000136811.16	ODF2	0.297033	0.205561	0.214364	0.027095	0.259011	0.0366666
ENSG00000160325.15	CACFD1	0.44901	0.00338313	-0.105683	0.145135	0.183176	0.0366839
ENSG00000168970.22	JMJD7_PLA2G4B	0.402417	0.0127113	-0.0355642	0.619968	0.183673	0.0367036
ENSG00000241106.8	HLA_DOB	0.309574	0.0454683	0.0495579	0.48203	0.174344	0.0367047
ENSG00000164535.15	DAGLB	0.109733	0.549091	-0.507003	1.39537e-11	-0.209783	0.0367388
ENSG00000099994.11	SUSD2	0.32803	0.0486927	0.0618134	0.422319	0.195706	0.0368377
ENSG00000123415.15	SMUG1	0.0765911	0.652832	0.321557	2.5132e-05	0.198127	0.0370583
ENSG00000136541.15	ERMN	-0.106791	0.313198	-0.145308	0.00338265	-0.125307	0.0371039
ENSG00000119986.7	AVPI1	0.331715	0.0687766	0.0749526	0.27761	0.180736	0.0373491
ENSG00000166313.19	APBB1	0.147866	0.129546	0.0956607	0.0613815	0.12253	0.0373857
ENSG00000180096.12	SEPTIN1	0.191334	0.30255	0.192658	0.0119336	0.19539	0.0374267
ENSG00000197016.12	ZNF470	0.183564	0.294395	0.238421	0.00426469	0.212236	0.0374581
ENSG00000144354.14	CDCA7	-0.091863	0.336528	-0.131252	0.00156909	-0.112356	0.0375098
ENSG00000197061.5	H4C3	0.108452	0.135717	0.0510425	0.108783	0.0809672	0.0375552
ENSG00000117245.13	KIF17	-0.169762	0.195539	-0.0955427	0.0594889	-0.132911	0.0375928
ENSG00000132196.15	HSD17B7	0.135354	0.493788	0.277621	0.000616447	0.212349	0.0376255
ENSG00000234511.10	C5orf58	0.266287	0.107699	0.0961343	0.179939	0.182994	0.0376786
ENSG00000196141.14	SPATS2L	-0.14407	0.194807	0.371822	4.02702e-16	0.122216	0.0376885
ENSG00000169992.10	NLGN2	0.134714	0.265806	0.136648	0.00698949	0.13553	0.0377864
ENSG00000244734.4	HBB	-0.0530384	0.316298	-0.0797809	0.0020871	-0.0648937	0.0377869
ENSG00000139890.10	REM2	0.222525	0.0904997	0.0858	0.180138	0.155108	0.0379147
ENSG00000119669.5	IRF2BPL	0.36985	0.0883637	0.101203	0.24441	0.230829	0.0379611
ENSG00000105875.14	WDR91	0.282081	0.0954267	0.0869202	0.240927	0.179826	0.0381534
ENSG00000163959.10	SLC51A	0.24389	0.131811	0.124619	0.117255	0.189636	0.03818
ENSG00000196867.8	ZFP28	0.228064	0.154642	0.134178	0.090109	0.187318	0.0382307
ENSG00000163382.12	NAXE	-0.038526	0.796414	0.403906	1.22858e-08	0.176452	0.0383202
ENSG00000162231.14	NXF1	0.185366	0.369965	-0.572974	5.84985e-11	-0.225765	0.0383556
ENSG00000135951.16	TSGA10	-0.27965	0.0551185	-0.0528745	0.405367	-0.164283	0.0384323
ENSG00000171115.4	GIMAP8	0.260052	0.0160533	-0.0172102	0.756153	0.129236	0.0384335
ENSG00000170915.9	PAQR8	0.0844539	0.440359	0.154978	0.00073536	0.121391	0.0384838
ENSG00000116918.15	TSNAX	-0.269943	0.176775	-0.147015	0.0573587	-0.209983	0.0385193
ENSG00000185215.11	TNFAIP2	0.140231	0.195916	0.0963649	0.0326914	0.119071	0.0386749
ENSG00000166246.14	C16orf71	0.297745	0.0896019	0.0991507	0.244512	0.207733	0.0387327
ENSG00000115170.15	ACVR1	0.165486	0.339753	0.193983	0.0052612	0.183553	0.0388018
ENSG00000130702.15	LAMA5	0.0478984	0.621684	-0.286117	1.75616e-10	-0.111951	0.0388842
ENSG00000263961.8	RHEX	-0.0370543	0.696525	-0.151745	2.88139e-05	-0.0996897	0.0388892
ENSG00000110583.13	NAA40	0.22201	0.334378	0.238801	0.0098771	0.235236	0.0388932
ENSG00000178988.11	MRFAP1L1	-0.0339828	0.873055	0.409294	9.119e-07	0.217413	0.0389812
ENSG00000197971.16	MBP	0.132301	0.502132	0.267007	0.00100892	0.208783	0.0390496
ENSG00000157693.15	TMEM268	-0.0374806	0.818904	-0.324334	7.64453e-06	-0.185812	0.0390528
ENSG00000153922.11	CHD1	-0.0868858	0.480652	-0.205411	0.000331647	-0.142998	0.0391103
ENSG00000167562.13	ZNF701	0.244246	0.147724	0.145897	0.082397	0.201268	0.0391222
ENSG00000140092.14	FBLN5	-0.0976183	0.437468	-0.110761	0.0107164	-0.108657	0.0391417
ENSG00000168389.18	MFSD2A	0.122815	0.272313	0.135513	0.00736967	0.128141	0.0391646
ENSG00000072364.13	AFF4	-0.0573057	0.704403	-0.289731	3.32569e-05	-0.171778	0.0393259
ENSG00000248487.9	ABHD14A	-0.0497623	0.775407	0.442729	6.76937e-09	0.198821	0.0393602
ENSG00000255587.9	RAB44	-0.0633897	0.480312	-0.157275	0.000223102	-0.107037	0.0395304
ENSG00000196418.12	ZNF124	0.283826	0.0107931	-0.0360885	0.501331	0.134816	0.0395379
ENSG00000081386.12	ZNF510	0.218101	0.193684	0.146332	0.0512345	0.187113	0.0396698
ENSG00000112685.14	EXOC2	0.310137	0.0931065	0.0962679	0.261518	0.207743	0.0397027
ENSG00000182324.7	KCNJ14	0.262771	0.0911628	0.0974638	0.21652	0.188253	0.0397974
ENSG00000142686.8	C1orf216	0.101873	0.504441	0.220562	0.00207791	0.168147	0.0399139
ENSG00000153944.12	MSI2	0.130421	0.220857	0.104045	0.0437755	0.119062	0.0400006
ENSG00000141873.11	SLC39A3	0.230836	0.141349	0.120575	0.106686	0.181809	0.0401234
ENSG00000131018.24	SYNE1	0.137496	0.139095	0.0678991	0.125677	0.105516	0.0401468
ENSG00000105254.12	TBCB	0.0544849	0.741364	0.366558	1.30818e-05	0.200225	0.0401967
ENSG00000005189.20	REXO5	-0.263606	0.0953141	-0.100203	0.155599	-0.180129	0.0402284
ENSG00000156345.18	CDK20	0.0444585	0.744551	0.266274	3.89729e-06	0.15205	0.04025
ENSG00000214063.11	TSPAN4	-0.115194	0.447716	-0.240771	0.000912102	-0.178879	0.0403055
ENSG00000120458.13	MSANTD2	0.311076	0.0759623	0.105176	0.219639	0.212043	0.0404837
ENSG00000178573.7	MAF	0.232915	0.0236534	-0.00997119	0.881773	0.144072	0.040529
ENSG00000114107.9	CEP70	0.158155	0.179896	0.124092	0.0616185	0.14744	0.0405715
ENSG00000127946.17	HIP1	0.0428617	0.68717	0.20653	9.73111e-05	0.123786	0.0405934
ENSG00000275074.2	NUDT18	0.279588	0.122748	0.124088	0.162512	0.208098	0.0406847
ENSG00000140988.16	RPS2	-0.271394	0.0481162	-0.0439119	0.537295	-0.167826	0.0408955
ENSG00000088808.18	PPP1R13B	0.202724	0.0546972	0.0442736	0.432025	0.134041	0.0409631
ENSG00000107104.20	KANK1	0.105517	0.271703	0.120318	0.008306	0.114372	0.0409863
ENSG00000165959.12	CLMN	-0.103676	0.296828	-0.140254	0.00297053	-0.119276	0.0410591
ENSG00000124813.23	RUNX2	-0.262004	0.0201857	0.0136339	0.827503	-0.142141	0.0410891
ENSG00000185664.14	PMEL	0.37135	0.067853	0.0710101	0.408435	0.217576	0.0410971
ENSG00000118689.15	FOXO3	0.0321718	0.812943	-0.327425	6.66742e-07	-0.154912	0.0411312
ENSG00000006607.14	FARP2	0.157317	0.325399	0.225045	0.00546459	0.18907	0.0411627
ENSG00000276180.1	H4C9	-0.389285	0.020285	0.0303015	0.70551	-0.198769	0.041179
ENSG00000139178.11	C1RL	0.138428	0.353829	0.210593	0.00506336	0.175543	0.0412528
ENSG00000134698.11	AGO4	-0.0973823	0.563263	-0.277398	0.000704724	-0.190815	0.041313
ENSG00000154803.13	FLCN	0.381026	0.0273266	0.0060613	0.931691	0.18158	0.0413518
ENSG00000034152.19	MAP2K3	-0.0170815	0.920837	-0.388454	2.83595e-06	-0.200838	0.0413882
ENSG00000263002.8	ZNF234	0.186579	0.183701	0.127782	0.0573065	0.16304	0.0415442
ENSG00000143919.15	CAMKMT	0.21575	0.274891	0.203692	0.0119508	0.21319	0.0416505
ENSG00000178773.15	CPNE7	-0.0829132	0.419246	-0.125601	0.00206036	-0.107165	0.04182
ENSG00000170275.15	CRTAP	-0.308598	0.0745748	-0.0770089	0.346261	-0.1956	0.0418718
ENSG00000169508.7	GPR183	-0.175147	0.175919	-0.0939394	0.0556383	-0.132779	0.0420519
ENSG00000173457.11	PPP1R14B	-0.32591	0.0309527	-0.000875143	0.990729	-0.176498	0.042113
ENSG00000070081.17	NUCB2	-0.484321	0.00346387	0.121456	0.0916832	-0.181876	0.0421346
ENSG00000184557.4	SOCS3	0.179978	0.0554297	0.0335901	0.466868	0.110714	0.0421666
ENSG00000130635.16	COL5A1	-0.0137111	0.869255	0.200124	3.39483e-09	0.0898009	0.0422144
ENSG00000198816.7	ZNF358	-0.0251737	0.862666	0.290828	6.63091e-07	0.148788	0.0423124
ENSG00000105497.8	ZNF175	0.15885	0.242692	0.128896	0.0314006	0.148464	0.0423654
ENSG00000198870.8	STKLD1	0.273821	0.139197	0.127128	0.124531	0.203519	0.0424173
ENSG00000159433.12	STARD9	0.164338	0.0683835	0.0365949	0.449808	0.111401	0.0425841
ENSG00000117450.15	PRDX1	-0.0478092	0.7028	0.338959	7.02339e-09	0.142337	0.0426519
ENSG00000154978.13	VOPP1	0.21066	0.141161	0.0659022	0.140804	0.123061	0.0426557
ENSG00000160284.15	SPATC1L	-0.153849	0.126925	-0.0740736	0.11784	-0.116327	0.0427359
ENSG00000169410.10	PTPN9	0.177589	0.418243	0.290264	0.00282005	0.238028	0.04275
ENSG00000109736.15	MFSD10	-0.161002	0.340397	-0.218	0.00625858	-0.192491	0.0427769
ENSG00000178980.15	SELENOW	0.0294431	0.851807	0.416954	4.42947e-07	0.197404	0.0428403
ENSG00000180336.18	MEIOC	0.188293	0.259685	0.196308	0.0215227	0.195348	0.0428444
ENSG00000176171.11	BNIP3	0.299297	0.0687577	0.0611483	0.328775	0.162874	0.0428573
ENSG00000273749.5	CYFIP1	0.262054	0.0673298	0.0510189	0.409244	0.155415	0.0429031
ENSG00000113070.8	HBEGF	0.149423	0.10311	0.054444	0.147182	0.0972622	0.0429053
ENSG00000109107.14	ALDOC	0.330005	0.0378804	0.0331227	0.676201	0.184742	0.0429295
ENSG00000003436.16	TFPI	-0.0656577	0.431428	-0.107203	0.001232	-0.0862268	0.042954
ENSG00000198945.8	L3MBTL3	0.21232	0.0850835	0.086048	0.25036	0.161553	0.0429681
ENSG00000155093.19	PTPRN2	0.154335	0.194493	0.0889314	0.050311	0.116267	0.0430488
ENSG00000068137.15	PLEKHH3	-0.0917599	0.402495	-0.179845	0.000539675	-0.13083	0.0430549
ENSG00000250722.6	SELENOP	0.0129128	0.885952	0.227822	3.22951e-08	0.104381	0.0431359
ENSG00000163563.8	MNDA	-0.0961979	0.178231	-0.0667299	0.0489658	-0.0834988	0.0431519
ENSG00000057935.14	MTA3	0.0802589	0.495947	0.21817	0.000684435	0.143814	0.0431638
ENSG00000049192.15	ADAMTS6	0.0916595	0.344525	0.148302	0.00158758	0.117076	0.0432523
ENSG00000187116.14	LILRA5	0.151701	0.0686743	0.0339647	0.357054	0.0947373	0.0432894
ENSG00000148484.18	RSU1	0.12977	0.473912	0.248878	0.000542784	0.192057	0.0432903
ENSG00000175198.17	PCCA	0.0474664	0.636762	0.1652	0.00015274	0.109174	0.0434914
ENSG00000166816.15	LDHD	0.171655	0.207328	0.149366	0.0297231	0.163135	0.0435075
ENSG00000136379.12	ABHD17C	-0.151977	0.0899106	-0.0421821	0.283616	-0.0967575	0.0435121
ENSG00000125388.20	GRK4	0.226179	0.202249	0.164527	0.0395453	0.199877	0.0436244
ENSG00000157036.13	EXOG	0.0899217	0.620131	0.314189	0.000291496	0.202069	0.0436306
ENSG00000216937.13	CCDC7	0.220198	0.083034	0.0544069	0.357709	0.140623	0.0438042
ENSG00000149257.16	SERPINH1	0.148844	0.190931	0.123277	0.0231984	0.134207	0.0438063
ENSG00000182544.9	MFSD5	0.161109	0.465151	0.331726	0.000183818	0.239624	0.0439465
ENSG00000068784.13	SRBD1	-0.054015	0.704817	-0.268183	2.16253e-05	-0.15876	0.0440454
ENSG00000166130.15	IKBIP	-0.527018	0.00348571	0.160769	0.0795063	-0.216695	0.0440479
ENSG00000102531.16	FNDC3A	-0.0622465	0.689137	-0.283244	5.94424e-05	-0.172802	0.044134
ENSG00000138443.17	ABI2	0.184696	0.136627	0.0845652	0.124235	0.13907	0.0441627
ENSG00000165801.10	ARHGEF40	-0.0980658	0.442485	-0.195152	0.000688425	-0.146756	0.0443387
ENSG00000198951.12	NAGA	0.162873	0.176511	0.0945952	0.0571183	0.124936	0.0443648
ENSG00000058063.16	ATP11B	-0.0787759	0.493193	-0.183858	0.00109148	-0.130122	0.0444164
ENSG00000079974.18	RABL2B	0.123687	0.486469	0.298487	0.00106358	0.208961	0.0444172
ENSG00000132182.12	NUP210	0.0610739	0.671267	0.200104	0.000400343	0.142351	0.0445716
ENSG00000197296.6	FITM2	0.230583	0.18283	0.140245	0.0531955	0.185983	0.0447391
ENSG00000154370.16	TRIM11	0.325492	0.0699226	0.0636084	0.456821	0.194343	0.0447437
ENSG00000145687.16	SSBP2	0.18993	0.113148	0.0756422	0.242378	0.142637	0.0448068
ENSG00000153551.14	CMTM7	-0.149743	0.235786	-0.142433	0.0203407	-0.149536	0.0448168
ENSG00000134955.12	SLC37A2	0.226691	0.0392023	0.0252237	0.633475	0.126416	0.0448406
ENSG00000150867.14	PIP4K2A	0.17587	0.258553	0.152722	0.0210443	0.16679	0.0449044
ENSG00000137818.12	RPLP1	-0.254787	0.0160184	0.0237137	0.6562	-0.125337	0.0449434
ENSG00000133816.17	MICAL2	0.211031	0.0396182	0.0132562	0.797657	0.120616	0.0450559
ENSG00000148344.11	PTGES	0.101276	0.310259	0.101008	0.00855851	0.101048	0.045121
ENSG00000112561.19	TFEB	0.135869	0.300239	0.150706	0.010993	0.14341	0.0451456
ENSG00000108852.15	MPP2	0.106685	0.379279	0.148971	0.00290478	0.129193	0.0451882
ENSG00000153283.13	CD96	-0.0181531	0.776788	-0.153668	3.17335e-06	-0.0778285	0.0451945
ENSG00000126838.10	PZP	0.169122	0.123788	0.077479	0.138702	0.129439	0.0452307
ENSG00000073969.18	NSF	0.186736	0.30621	0.194753	0.0102026	0.190748	0.0452526
ENSG00000156097.12	GPR61	0.323506	0.0166928	-0.0342435	0.581199	0.154806	0.0452709
ENSG00000125735.11	TNFSF14	0.159762	0.240842	0.128388	0.0242039	0.145997	0.0453023
ENSG00000162437.14	RAVER2	-0.07762	0.618514	-0.229674	0.000217324	-0.154889	0.0453485
ENSG00000162086.16	ZNF75A	0.199675	0.311536	0.214039	0.015631	0.210657	0.0453842
ENSG00000184009.12	ACTG1	-0.347734	0.0359239	-0.017076	0.824067	-0.181471	0.0453972
ENSG00000159840.16	ZYX	-0.112586	0.42815	-0.198821	0.00225149	-0.158882	0.045456
ENSG00000165568.18	AKR1E2	0.297556	0.0107715	-0.051999	0.370742	0.137987	0.045646
ENSG00000154380.17	ENAH	0.00764257	0.929352	0.236781	2.51696e-08	0.103203	0.0456638
ENSG00000116922.14	C1orf109	0.210092	0.230412	0.150599	0.0323802	0.181998	0.0457092
ENSG00000062282.15	DGAT2	0.267496	0.0289606	0.0146294	0.773706	0.125586	0.0457178
ENSG00000154760.14	SLFN13	0.221542	0.045555	0.0263417	0.621752	0.126801	0.0457452
ENSG00000187815.10	ZFP69	0.166044	0.380645	0.249781	0.00382323	0.209618	0.0458167
ENSG00000117298.16	ECE1	0.169777	0.110229	0.0548525	0.233395	0.114202	0.0458291
ENSG00000155307.19	SAMSN1	-0.123205	0.443496	-0.173059	0.00129031	-0.153208	0.0458965
ENSG00000174007.9	CEP19	0.196111	0.274464	0.244907	0.0128429	0.221797	0.0460243
ENSG00000185024.17	BRF1	0.366645	0.0507059	0.0358366	0.670803	0.195819	0.0460819
ENSG00000204252.14	HLA_DOA	-0.0828577	0.314082	-0.096385	0.019767	-0.0925162	0.0462677
ENSG00000174500.13	GCSAM	0.0759792	0.623368	0.267653	5.95266e-05	0.169666	0.0465246
ENSG00000095209.12	TMEM38B	-0.0282392	0.883668	0.353571	1.034e-06	0.188113	0.0465395
ENSG00000132763.15	MMACHC	0.209446	0.212738	0.135861	0.0577991	0.174162	0.0465404
ENSG00000197948.11	FCHSD1	0.363544	0.030274	-0.0124467	0.863293	0.177833	0.0465922
ENSG00000163131.11	CTSS	-0.14874	0.270972	-0.125137	0.0150923	-0.13817	0.0466132
ENSG00000090382.7	LYZ	-0.060953	0.278746	-0.0655891	0.0163052	-0.0646624	0.046703
ENSG00000131475.7	VPS25	0.00627525	0.970307	0.401511	4.01029e-07	0.194578	0.0468075
ENSG00000148655.15	LRMDA	-0.115657	0.135034	-0.0738097	0.105114	-0.101789	0.0468095
ENSG00000283199.3	C13orf46	0.186611	0.121613	0.083161	0.181259	0.139157	0.0469558
ENSG00000100055.21	CYTH4	0.14931	0.257045	0.10586	0.0236868	0.126687	0.0470405
ENSG00000047932.14	GOPC	0.142347	0.461035	0.245991	0.00209578	0.201266	0.0471141
ENSG00000185513.17	L3MBTL1	0.219415	0.170241	0.113076	0.104286	0.16779	0.0471827
ENSG00000138078.16	PREPL	0.247565	0.123785	0.0919599	0.171434	0.172959	0.0473396
ENSG00000106484.16	MEST	0.0524331	0.519548	-0.216535	5.76046e-10	-0.0865164	0.0473444
ENSG00000196811.13	CHRNG	0.212825	0.151178	0.105473	0.123576	0.162265	0.0474523
ENSG00000105329.11	TGFB1	0.387346	0.0698029	0.0525009	0.500611	0.202447	0.0474902
ENSG00000213903.9	LTB4R	0.0954835	0.593504	0.281831	0.0007534	0.193386	0.047512
ENSG00000125901.6	MRPS26	-0.0454068	0.807636	0.419776	5.12064e-07	0.199149	0.0475544
ENSG00000116017.11	ARID3A	-0.0793319	0.659743	-0.261957	0.000217226	-0.181066	0.0476253
ENSG00000169224.13	GCSAML	0.118543	0.124667	0.0449532	0.208799	0.0863636	0.0477172
ENSG00000121297.8	TSHZ3	0.241355	0.0217354	-0.00703469	0.885885	0.115112	0.0478188
ENSG00000001167.14	NFYA	0.335379	0.0349818	0.00320902	0.966833	0.178087	0.0478961
ENSG00000196628.20	TCF4	0.00340053	0.965239	0.211588	3.92119e-06	0.0954651	0.0479262
ENSG00000162062.15	TEDC2	0.0766307	0.667208	0.298887	0.00010485	0.190782	0.047933
ENSG00000169641.13	LUZP1	0.0294937	0.815373	-0.269018	8.7413e-07	-0.131329	0.0479404
ENSG00000135916.16	ITM2C	-0.129778	0.231439	-0.107846	0.0248822	-0.121098	0.0480692
ENSG00000168497.5	CAVIN2	0.0272374	0.758718	0.142198	1.04663e-05	0.0875578	0.0480994
ENSG00000120049.20	KCNIP2	0.311213	0.0723992	0.0719805	0.409941	0.202431	0.0481346
ENSG00000014138.9	POLA2	0.112321	0.612098	0.337057	0.000332502	0.231821	0.0482888
ENSG00000134744.14	TUT4	-0.0580169	0.694296	-0.259997	9.08619e-05	-0.159462	0.0483235
ENSG00000172915.18	NBEA	0.0860625	0.334066	0.130091	0.00637302	0.106497	0.0483617
ENSG00000101417.12	PXMP4	0.154221	0.320705	0.197971	0.00657317	0.177138	0.0484211
ENSG00000073803.14	MAP3K13	0.162872	0.333315	0.238123	0.00670778	0.19928	0.0484709
ENSG00000088876.13	ZNF343	0.265929	0.159489	0.138237	0.11456	0.204659	0.0485439
ENSG00000164011.18	ZNF691	0.112721	0.553342	0.301732	0.000431975	0.208173	0.048562
ENSG00000144407.9	PTH2R	0.00898416	0.919397	-0.213975	1.03096e-07	-0.0973777	0.0486891
ENSG00000172426.16	RSPH9	0.199014	0.25099	0.168893	0.0407066	0.188273	0.048755
ENSG00000136738.15	STAM	-0.0793335	0.580297	-0.224816	0.00062032	-0.153022	0.0489823
ENSG00000178852.16	EFCAB13	0.304704	0.0440906	0.0148705	0.804623	0.157753	0.0489888
ENSG00000125652.8	ALKBH7	-0.318669	0.0301947	0.00763814	0.923472	-0.174067	0.0490136
ENSG00000182628.13	SKA2	-0.152461	0.444781	0.530322	1.10725e-11	0.204553	0.0492078
ENSG00000179698.14	WDR97	0.306798	0.0403711	0.0162883	0.789462	0.150689	0.0493213
ENSG00000186862.20	PDZD7	0.075673	0.558244	0.170819	0.000670319	0.126691	0.0493741
ENSG00000132801.7	ZSWIM3	0.227325	0.16114	0.127838	0.101374	0.18308	0.0495623
ENSG00000164849.10	GPR146	0.267271	0.0851678	0.0559412	0.480998	0.171827	0.0495905
ENSG00000140030.6	GPR65	-0.146341	0.316953	-0.157773	0.0147035	-0.155521	0.0496007
ENSG00000175265.17	GOLGA8A	0.0970551	0.271233	0.0933009	0.0232785	0.0975494	0.0496255
ENSG00000242574.9	HLA_DMB	-0.0892877	0.304914	-0.0954976	0.022977	-0.095546	0.049678
ENSG00000164466.13	SFXN1	0.0852611	0.54349	0.255271	0.000132431	0.16334	0.0498968
ENSG00000119640.9	ACYP1	-0.0332514	0.850819	0.382377	1.21762e-07	0.183408	0.0499154
ENSG00000105967.16	TFEC	-0.165565	0.0588733	-0.0295348	0.500492	-0.103775	0.0499767
ENSG00000143643.13	TTC13	0.257716	0.0873314	0.0675976	0.321279	0.160199	0.0500253
ENSG00000172803.18	SNX32	0.309649	0.023431	-0.0179718	0.737768	0.133427	0.050039
ENSG00000133246.12	PRAM1	-0.173842	0.132682	-0.0809701	0.116278	-0.128714	0.0501251
ENSG00000010278.15	CD9	0.146388	0.119794	0.0459211	0.171557	0.0868874	0.0501865
ENSG00000204628.12	RACK1	-0.326861	0.0582393	-0.052068	0.539826	-0.190388	0.0502877
ENSG00000176788.9	BASP1	0.087494	0.279861	0.0858038	0.0147762	0.0860873	0.0503351
ENSG00000176022.7	B3GALT6	0.217303	0.184545	0.112623	0.0769272	0.162911	0.0503741
ENSG00000160233.8	LRRC3	0.194836	0.233915	0.157095	0.0410339	0.179654	0.0503829
ENSG00000151503.13	NCAPD3	0.245906	0.187242	0.13613	0.116428	0.194241	0.0503866
ENSG00000104312.8	RIPK2	-0.0887806	0.596852	-0.270202	0.000175729	-0.1789	0.0504352
ENSG00000151694.14	ADAM17	-0.0363453	0.788615	-0.244232	7.18225e-05	-0.143125	0.0505067
ENSG00000171467.16	ZNF318	0.321769	0.0820481	0.0716261	0.390334	0.192427	0.0506029
ENSG00000163737.4	PF4	0.0521008	0.473594	0.123331	0.000436991	0.0837958	0.050732
ENSG00000213983.12	AP1G2	0.241724	0.260816	0.191813	0.0401416	0.219244	0.0508835
ENSG00000176087.15	SLC35A4	0.121648	0.44008	0.263267	0.000844965	0.185018	0.0509021
ENSG00000113749.7	HRH2	0.086642	0.361617	0.114008	0.00711362	0.101721	0.0512741
ENSG00000135048.14	CEMIP2	0.291754	0.0208713	-0.0224428	0.68197	0.131518	0.0512853
ENSG00000110171.20	TRIM3	0.377684	0.0283147	-0.0129136	0.875499	0.191577	0.0513937
ENSG00000185252.19	ZNF74	0.17076	0.265372	0.140236	0.0323444	0.158564	0.0514984
ENSG00000185338.6	SOCS1	0.22629	0.0836829	0.0400352	0.390734	0.117575	0.051606
ENSG00000076650.7	GPATCH1	0.187216	0.332936	0.232476	0.0105028	0.211095	0.051611
ENSG00000143515.19	ATP8B2	0.398417	0.00513285	-0.105817	0.108992	0.151238	0.0516947
ENSG00000188283.11	ZNF383	0.305657	0.0884476	0.0728617	0.383776	0.198081	0.051746
ENSG00000117616.18	RSRP1	0.316195	0.0293011	-0.00846379	0.898235	0.156579	0.0518
ENSG00000164649.20	CDCA7L	-0.0340361	0.790343	-0.256428	6.20356e-06	-0.140111	0.0518428
ENSG00000081177.18	EXD2	0.27531	0.0796628	0.0495605	0.47927	0.163148	0.0520923
ENSG00000100197.22	CYP2D6	0.348977	0.039115	0.00488604	0.954021	0.188772	0.0521553
ENSG00000081026.19	MAGI3	0.169925	0.097855	0.0641563	0.21069	0.12097	0.052162
ENSG00000171067.11	C11orf24	0.222651	0.240731	0.164287	0.0318369	0.182686	0.0521655
ENSG00000143147.14	GPR161	0.24477	0.0954918	0.0735542	0.271012	0.160295	0.0521721
ENSG00000170421.12	KRT8	0.11715	0.200359	0.0659619	0.0847923	0.09424	0.0522615
ENSG00000106976.21	DNM1	-0.00667357	0.950423	-0.192955	6.08853e-06	-0.106544	0.0523033
ENSG00000074660.16	SCARF1	0.218131	0.0774501	0.0286492	0.592991	0.128478	0.0523609
ENSG00000256294.8	ZNF225	0.162905	0.368013	0.228067	0.00625349	0.198194	0.0524115
ENSG00000074416.14	MGLL	0.0337782	0.789769	0.186453	0.000102123	0.119942	0.0526191
ENSG00000164611.13	PTTG1	-0.0616591	0.737506	0.475238	2.54999e-09	0.198805	0.0526383
ENSG00000137310.12	TCF19	0.0785623	0.605122	0.232981	0.000269216	0.158958	0.0526491
ENSG00000168487.20	BMP1	0.232499	0.196067	0.127584	0.099927	0.178511	0.0526755
ENSG00000186106.11	ANKRD46	0.184409	0.329439	0.205847	0.0160515	0.200084	0.0531289
ENSG00000137700.18	SLC37A4	0.306172	0.124825	0.110138	0.21505	0.212565	0.0531624
ENSG00000080823.23	MOK	0.103138	0.489989	0.218726	0.000876613	0.160166	0.0532308
ENSG00000186575.19	NF2	0.348636	0.125261	0.103706	0.251663	0.21847	0.0532794
ENSG00000121671.12	CRY2	0.574351	0.0026887	-0.157117	0.0612305	0.19664	0.0533558
ENSG00000155254.13	MARVELD1	0.0924989	0.316023	0.101682	0.00837253	0.0955458	0.0533719
ENSG00000189057.11	FAM111B	0.0873967	0.486894	0.208433	0.00053337	0.141375	0.0534645
ENSG00000143862.8	ARL8A	-0.0593019	0.76024	-0.317433	5.34098e-05	-0.1992	0.0537746
ENSG00000133106.15	EPSTI1	0.126206	0.119901	0.0493271	0.256194	0.0935751	0.0538435
ENSG00000171604.12	CXXC5	0.241547	0.0743143	0.0316446	0.596714	0.14054	0.0538551
ENSG00000173218.15	VANGL1	0.140402	0.172381	0.0790863	0.113333	0.117834	0.0538614
ENSG00000112139.16	MDGA1	0.144705	0.0836943	0.0343819	0.458405	0.0994329	0.0539041
ENSG00000167930.17	FAM234A	0.25293	0.193773	0.166705	0.0569365	0.216043	0.0539659
ENSG00000112578.10	BYSL	0.123168	0.558691	0.271885	0.00296495	0.208774	0.0539999
ENSG00000276085.1	CCL3L3	0.0461698	0.585634	0.117434	0.000365974	0.0835215	0.0540011
ENSG00000078699.22	CBFA2T2	0.40293	0.0552422	0.0253187	0.754792	0.200289	0.0545024
ENSG00000149571.12	KIRREL3	0.0704421	0.497499	0.138621	0.0030276	0.106391	0.0545165
ENSG00000134508.12	CABLES1	0.158164	0.0563596	0.0115684	0.785375	0.0942531	0.0546916
ENSG00000143674.11	MAP3K21	0.00521765	0.966671	0.258715	1.31294e-06	0.129367	0.0547325
ENSG00000089157.16	RPLP0	-0.268862	0.0814755	-0.0639452	0.411755	-0.173185	0.0547684
ENSG00000124104.19	SNX21	0.410535	0.0398302	0.0103188	0.90812	0.207719	0.0548388
ENSG00000129667.13	RHBDF2	0.266738	0.0923579	0.0647088	0.326755	0.15883	0.0549708
ENSG00000106991.14	ENG	0.173837	0.309871	0.153135	0.0384473	0.16839	0.054995
ENSG00000111144.10	LTA4H	-0.395737	0.0594214	-0.0443144	0.576282	-0.199917	0.0550816
ENSG00000166965.12	RCCD1	0.27981	0.134694	0.092747	0.237711	0.18929	0.0551133
ENSG00000102760.13	RGCC	-0.0515481	0.564338	-0.149481	0.000275076	-0.0980386	0.0551427
ENSG00000118922.17	KLF12	0.141081	0.109901	0.0492164	0.255966	0.100505	0.0551922
ENSG00000206557.6	TRIM71	0.0715629	0.38323	-0.181568	3.71326e-10	-0.0737802	0.0551961
ENSG00000139266.6	MARCHF9	0.0793049	0.657145	0.252807	0.000143462	0.17127	0.0552996
ENSG00000175283.8	DOLK	0.362238	0.08114	0.0709367	0.43564	0.216101	0.0553307
ENSG00000135775.14	COG2	0.183135	0.415698	0.234921	0.00777203	0.214818	0.0555009
ENSG00000183087.15	GAS6	0.116636	0.319737	0.133864	0.0151915	0.127765	0.0556529
ENSG00000111665.12	CDCA3	0.0504068	0.746309	0.309644	3.89708e-05	0.17191	0.0556842
ENSG00000163932.15	PRKCD	0.0997103	0.542584	0.247028	0.00208242	0.176403	0.0556884
ENSG00000164087.8	POC1A	-0.0455585	0.808038	0.427029	1.6655e-07	0.194592	0.0557077
ENSG00000140368.13	PSTPIP1	0.118641	0.284075	0.116855	0.0225889	0.119409	0.0557568
ENSG00000171914.16	TLN2	0.131032	0.270542	0.0876458	0.0499156	0.109901	0.0558181
ENSG00000128581.17	IFT22	0.0997258	0.606068	0.329937	0.000193772	0.209233	0.0558727
ENSG00000081377.17	CDC14B	0.099878	0.458969	0.185966	0.00105149	0.141364	0.0560932
ENSG00000139714.12	MORN3	0.28761	0.1017	0.0636585	0.4171	0.17755	0.0561957
ENSG00000204161.14	TMEM273	0.0475717	0.618662	0.229787	4.45313e-05	0.118025	0.0563166
ENSG00000134184.13	GSTM1	0.0772879	0.309831	0.0899129	0.0103048	0.0830233	0.0563902
ENSG00000163235.16	TGFA	0.217686	0.0613091	0.0461561	0.424298	0.133738	0.0564147
ENSG00000196247.11	ZNF107	-0.349926	0.0602958	-0.0355095	0.636513	-0.179427	0.0566254
ENSG00000141337.12	ARSG	0.258938	0.0761424	0.049681	0.457412	0.156868	0.0567253
ENSG00000148737.17	TCF7L2	-0.0356284	0.767296	-0.225646	5.05542e-05	-0.129724	0.0567457
ENSG00000114541.15	FRMD4B	0.106097	0.426421	0.147762	0.00703891	0.130926	0.0568587
ENSG00000135924.16	DNAJB2	0.569576	0.00350818	-0.130323	0.130861	0.189888	0.0569684
ENSG00000070413.20	DGCR2	0.430878	0.019979	-0.0427548	0.589897	0.182842	0.056975
ENSG00000137809.17	ITGA11	-0.143231	0.44173	-0.239701	0.0060879	-0.196381	0.0570297
ENSG00000185621.11	LMLN	0.166346	0.300939	0.164757	0.0236185	0.169497	0.0571647
ENSG00000145335.17	SNCA	0.035014	0.673065	0.134372	0.00028508	0.0867469	0.0571907
ENSG00000081665.14	ZNF506	-0.1074	0.44209	-0.201832	0.00247388	-0.152648	0.0572394
ENSG00000114853.14	ZBTB47	0.176824	0.192392	0.111735	0.108124	0.147673	0.0572678
ENSG00000166664.14	CHRFAM7A	0.200446	0.156379	0.0934979	0.147288	0.1504	0.0573958
ENSG00000158220.14	ESYT3	0.115179	0.277724	0.126275	0.0216669	0.122364	0.0574095
ENSG00000140534.14	TICRR	0.160752	0.232198	0.113265	0.0614189	0.141268	0.0574577
ENSG00000091483.7	FH	0.0520926	0.790091	0.336068	0.000143777	0.202182	0.0575527
ENSG00000103222.20	ABCC1	0.456737	0.00567786	-0.114199	0.0864031	0.157668	0.0577082
ENSG00000151287.17	TEX30	0.0809117	0.599849	0.247653	0.000435792	0.164572	0.0577789
ENSG00000151208.17	DLG5	0.145224	0.188534	0.0818049	0.148037	0.118388	0.0580797
ENSG00000166263.13	STXBP4	0.149803	0.272249	0.126272	0.039091	0.141447	0.0582571
ENSG00000106829.20	TLE4	-0.0849247	0.65561	-0.273525	5.03426e-05	-0.182551	0.0583654
ENSG00000242550.6	SERPINB10	-0.0991768	0.18966	-0.061362	0.0883248	-0.0818712	0.0583731
ENSG00000188056.12	TREML4	0.252215	0.0616379	0.0329757	0.5886	0.142886	0.0584215
ENSG00000173762.8	CD7	0.158263	0.0861682	0.0325434	0.498373	0.105876	0.0584379
ENSG00000137834.15	SMAD6	0.121184	0.329258	0.14714	0.00764752	0.131514	0.058461
ENSG00000154099.18	DNAAF1	0.250277	0.103422	0.094827	0.229288	0.167302	0.0584791
ENSG00000051128.19	HOMER3	-0.123497	0.18562	-0.0879192	0.0769393	-0.108984	0.0585013
ENSG00000106799.13	TGFBR1	-0.153132	0.277611	-0.164624	0.0256186	-0.156762	0.0585338
ENSG00000160161.9	CILP2	0.0852543	0.477083	-0.322366	5.83757e-09	-0.124745	0.0585591
ENSG00000102781.14	KATNAL1	-0.162904	0.33988	-0.198584	0.0125327	-0.181316	0.0588265
ENSG00000162194.12	LBHD1	0.198513	0.36866	0.200793	0.0199504	0.203388	0.0590233
ENSG00000116670.15	MAD2L2	-0.00819275	0.965679	0.421245	1.07447e-06	0.201331	0.0591709
ENSG00000153029.14	MR1	0.159939	0.42277	0.263408	0.00341617	0.209667	0.0591762
ENSG00000133065.11	SLC41A1	0.13015	0.227111	0.123646	0.0323735	0.123121	0.0592902
ENSG00000143257.12	NR1I3	0.222647	0.0972275	0.0504545	0.412975	0.136599	0.0594839
ENSG00000128791.12	TWSG1	-0.11981	0.371323	-0.180275	0.0074342	-0.148708	0.0596005
ENSG00000135451.13	TROAP	0.0208001	0.883465	0.280786	4.9238e-06	0.148251	0.0596515
ENSG00000140678.17	ITGAX	0.129868	0.224813	0.0930843	0.0443963	0.110701	0.059749
ENSG00000185950.9	IRS2	0.00950596	0.937698	-0.246258	7.62706e-07	-0.120961	0.0598345
ENSG00000026652.15	AGPAT4	0.254692	0.0467537	0.00111298	0.983211	0.124771	0.0598399
ENSG00000128944.13	KNSTRN	0.113033	0.617075	0.323237	0.000382048	0.224886	0.059869
ENSG00000136319.12	TTC5	0.114931	0.483356	0.218863	0.00477318	0.169055	0.0600348
ENSG00000100372.15	SLC25A17	0.125656	0.510185	0.264027	0.00189105	0.197496	0.0601372
ENSG00000110925.7	CSRNP2	0.365872	0.0738438	0.0630505	0.48965	0.205381	0.0601725
ENSG00000000938.13	FGR	0.11152	0.204329	0.0645517	0.078525	0.0880893	0.0601923
ENSG00000107338.10	SHB	0.0142702	0.926501	-0.28496	5.01877e-06	-0.14867	0.0603204
ENSG00000167380.16	ZNF226	0.141499	0.440398	0.238433	0.00487418	0.193614	0.0604995
ENSG00000110400.11	NECTIN1	0.0863424	0.439366	0.110435	0.00679968	0.101506	0.0606736
ENSG00000167065.14	DUSP18	0.220567	0.237467	0.167332	0.0558976	0.199741	0.0608581
ENSG00000156711.17	MAPK13	0.321333	0.0116061	-0.0562745	0.341549	0.13012	0.0608905
ENSG00000071082.11	RPL31	-0.334151	0.0182695	0.0369807	0.544052	-0.136502	0.0609686
ENSG00000107798.18	LIPA	0.0371944	0.822944	0.237581	0.000139987	0.151179	0.0610122
ENSG00000166598.15	HSP90B1	-0.416187	0.0320041	0.0195642	0.822355	-0.201023	0.0611203
ENSG00000168813.17	ZNF507	0.180663	0.162597	0.0863634	0.181696	0.142025	0.061131
ENSG00000135828.11	RNASEL	0.0693908	0.579951	0.186023	0.000851133	0.128976	0.0611487
ENSG00000128487.17	SPECC1	0.1535	0.296461	0.118244	0.0575026	0.138687	0.0611536
ENSG00000102554.14	KLF5	0.0791044	0.397434	0.105382	0.0102061	0.0948309	0.0611934
ENSG00000205060.11	SLC35B4	0.0746977	0.628699	0.232197	0.00104214	0.156895	0.0612693
ENSG00000138835.22	RGS3	0.183106	0.12138	0.0412585	0.383284	0.110249	0.0614023
ENSG00000124920.14	MYRF	0.0992624	0.355477	-0.239111	8.51555e-08	-0.096407	0.0614898
ENSG00000105928.16	GSDME	0.194335	0.0969677	0.0598057	0.255469	0.121795	0.0617106
ENSG00000197712.12	FAM114A1	-0.145228	0.439248	-0.179492	0.0140507	-0.169842	0.0617111
ENSG00000114988.12	LMAN2L	0.201166	0.244937	0.168162	0.0429579	0.189642	0.0617874
ENSG00000155755.19	TMEM237	0.00712998	0.973047	0.384615	3.86975e-05	0.206595	0.0618737
ENSG00000151883.19	PARP8	-0.212933	0.03745	0.00878377	0.863558	-0.111273	0.0618957
ENSG00000136010.14	ALDH1L2	0.00701882	0.972069	0.275858	4.65406e-05	0.167063	0.0619744
ENSG00000249471.8	ZNF324B	0.283942	0.10769	0.0686432	0.413766	0.183014	0.0619761
ENSG00000138061.12	CYP1B1	0.129228	0.243988	0.0874987	0.0443958	0.105735	0.062006
ENSG00000082516.9	GEMIN5	0.275647	0.0661339	0.0252788	0.723897	0.153993	0.0620248
ENSG00000277972.2	CISD3	-0.0396815	0.786433	0.391943	1.37119e-07	0.161494	0.0621896
ENSG00000181638.20	ZFP41	0.258082	0.154438	0.104754	0.198497	0.183662	0.0622939
ENSG00000132294.15	EFR3A	-0.0805952	0.533417	-0.192621	0.00208742	-0.137231	0.0623553
ENSG00000163993.7	S100P	-0.00142382	0.98344	-0.140245	1.57713e-05	-0.0716362	0.0624005
ENSG00000170627.11	GTSF1	-0.0737434	0.28833	-0.0837415	0.015028	-0.0783073	0.0624036
ENSG00000168061.17	SAC3D1	0.0817372	0.611577	0.241248	0.000557118	0.162598	0.0625322
ENSG00000183023.18	SLC8A1	0.056096	0.482935	0.100194	0.00239973	0.0789638	0.0628814
ENSG00000196154.12	S100A4	0.000127951	0.998624	0.171164	3.48061e-06	0.0799863	0.0630007
ENSG00000247626.5	MARS2	0.252459	0.176722	0.1125	0.147473	0.178691	0.063095
ENSG00000106080.11	FKBP14	0.0962615	0.257397	0.101257	0.0161868	0.0951611	0.0636106
ENSG00000144228.9	SPOPL	-0.0531197	0.751342	-0.277869	9.19157e-05	-0.165592	0.0637315
ENSG00000114770.17	ABCC5	0.189688	0.151965	0.0682914	0.226755	0.129091	0.0637621
ENSG00000122778.10	KIAA1549	0.0813565	0.50297	-0.276018	6.40545e-10	-0.111619	0.0637761
ENSG00000182175.14	RGMA	-0.126317	0.40391	-0.126374	0.017134	-0.130372	0.0638072
ENSG00000254858.10	MPV17L2	0.109199	0.441949	0.253528	0.000977492	0.165616	0.0638133
ENSG00000153214.11	TMEM87B	0.250576	0.266981	0.188774	0.0437797	0.222508	0.0639473
ENSG00000169855.20	ROBO1	-0.0381896	0.743723	-0.0942777	0.00244926	-0.0793784	0.063951
ENSG00000008405.12	CRY1	0.10196	0.400873	0.169799	0.00356065	0.134531	0.0641639
ENSG00000111676.15	ATN1	0.232543	0.109141	0.037374	0.456371	0.124426	0.0642608
ENSG00000090376.11	IRAK3	-0.0725057	0.390278	-0.151644	0.00202248	-0.102452	0.0643107
ENSG00000154511.12	DIPK1A	0.402268	0.0237633	-0.0399304	0.639244	0.193383	0.0643153
ENSG00000170417.16	TMEM182	0.0907881	0.598919	0.268885	0.000387872	0.178775	0.0643527
ENSG00000101298.15	SNPH	0.0751028	0.538155	0.181314	0.000538914	0.126023	0.0644781
ENSG00000197956.10	S100A6	0.0150805	0.856903	0.173784	1.88468e-05	0.0894737	0.0645895
ENSG00000175183.10	CSRP2	-0.137243	0.148574	-0.0556994	0.198308	-0.0975151	0.0646362
ENSG00000134897.14	BIVM	0.0647185	0.61308	0.194835	0.000828265	0.129714	0.0648525
ENSG00000108298.12	RPL19	-0.330619	0.0309739	0.0198443	0.782432	-0.157376	0.0649143
ENSG00000204482.11	LST1	-0.0179339	0.852024	0.184065	8.0633e-07	0.0916273	0.0649201
ENSG00000126790.12	L3HYPDH	0.122515	0.375172	0.153907	0.0162844	0.141224	0.0649773
ENSG00000104998.4	IL27RA	0.432944	0.0146628	-0.0651813	0.346939	0.163921	0.0650081
ENSG00000002822.15	MAD1L1	0.33248	0.0353508	-0.00982563	0.895397	0.158072	0.065069
ENSG00000170439.7	METTL7B	-0.0743895	0.413695	0.225375	1.32639e-10	0.0857212	0.065295
ENSG00000164983.7	TMEM65	0.141815	0.282202	0.141146	0.044871	0.144137	0.0654643
ENSG00000102763.18	VWA8	0.252623	0.144301	0.0801425	0.288733	0.164577	0.0655484
ENSG00000122026.10	RPL21	-0.403455	0.022925	0.0429827	0.569541	-0.170665	0.0656134
ENSG00000114480.13	GBE1	-0.120356	0.507262	-0.235956	0.00445367	-0.180388	0.065686
ENSG00000108219.15	TSPAN14	0.248041	0.111221	0.0638625	0.348044	0.156257	0.0656961
ENSG00000159792.10	PSKH1	0.396835	0.0684292	0.0363826	0.678695	0.206805	0.0657326
ENSG00000175197.12	DDIT3	-0.250427	0.0687302	-0.0217161	0.748919	-0.147975	0.0659548
ENSG00000085552.17	IGSF9	0.152444	0.140094	0.0575818	0.246461	0.11226	0.0660453
ENSG00000094914.14	AAAS	0.149342	0.451305	0.252407	0.00628799	0.203903	0.0660554
ENSG00000161664.7	ASB16	0.252465	0.171225	0.106653	0.199549	0.18056	0.0661006
ENSG00000138768.15	USO1	-0.299625	0.091244	-0.0590314	0.455672	-0.172595	0.066203
ENSG00000183597.16	TANGO2	0.241598	0.103152	0.054678	0.433282	0.150577	0.0662787
ENSG00000089685.15	BIRC5	-0.0397864	0.778568	0.374709	1.03497e-08	0.152674	0.0662814
ENSG00000110108.10	TMEM109	0.0757875	0.647186	0.290726	0.000152208	0.176784	0.0664896
ENSG00000100342.21	APOL1	0.0830293	0.548165	0.217726	0.00124187	0.147946	0.0665808
ENSG00000169439.12	SDC2	0.0723982	0.453452	0.0988454	0.0039567	0.0840423	0.0666615
ENSG00000137801.11	THBS1	0.106632	0.0887242	0.0182676	0.454898	0.0596399	0.0668063
ENSG00000163666.10	HESX1	-0.391	0.0183862	0.0626665	0.435953	-0.172416	0.0668075
ENSG00000108821.14	COL1A1	0.0823314	0.390816	0.111234	0.00617453	0.0964203	0.0668415
ENSG00000143622.11	RIT1	0.00786837	0.961763	-0.308294	1.29273e-05	-0.157887	0.0668459
ENSG00000163960.12	UBXN7	-0.0177637	0.899316	-0.260491	4.19782e-05	-0.139651	0.0669989
ENSG00000170379.20	TCAF2	0.241752	0.0391288	-0.00370858	0.943979	0.116169	0.0673345
ENSG00000149218.5	ENDOD1	0.217088	0.0636308	0.0174751	0.747513	0.120849	0.0673398
ENSG00000178252.18	WDR6	0.374829	0.045164	-0.00386034	0.960366	0.17472	0.0673403
ENSG00000196345.13	ZKSCAN7	0.190416	0.185188	0.092519	0.174901	0.146539	0.0673778
ENSG00000149548.15	CCDC15	0.123606	0.363533	0.161532	0.0105296	0.143943	0.0673865
ENSG00000105369.10	CD79A	0.243429	0.0231356	-0.0144621	0.75189	0.101959	0.0674696
ENSG00000124602.10	UNC5CL	0.405592	0.0320085	-0.0149859	0.857828	0.185673	0.0676689
ENSG00000169567.13	HINT1	-0.388002	0.0331536	0.00876793	0.925014	-0.191141	0.0680748
ENSG00000143110.12	C1orf162	-0.283405	0.00971597	0.0663731	0.239344	-0.118768	0.0681194
ENSG00000197756.10	RPL37A	-0.272215	0.0256026	0.0257316	0.644079	-0.120085	0.0681272
ENSG00000162882.15	HAAO	-0.228757	0.0683412	-0.0198319	0.770671	-0.141315	0.0683355
ENSG00000198948.12	MFAP3L	0.189746	0.0788466	0.0191034	0.742325	0.122228	0.0683531
ENSG00000115232.14	ITGA4	-0.18575	0.209417	-0.106406	0.0956361	-0.144571	0.0684289
ENSG00000137076.21	TLN1	0.471582	0.038921	-0.0214574	0.812548	0.209417	0.0687262
ENSG00000277632.2	CCL3	0.0657063	0.511797	0.137402	0.00214426	0.100821	0.0687268
ENSG00000186272.13	ZNF17	0.307598	0.0649517	0.00131915	0.987167	0.174734	0.0687601
ENSG00000107566.14	ERLIN1	-0.185547	0.185161	-0.107317	0.102725	-0.146473	0.0688909
ENSG00000127824.14	TUBA4A	0.194531	0.059207	0.0104151	0.832926	0.107164	0.068897
ENSG00000172336.5	POP7	-0.0456307	0.793695	0.436303	1.2469e-07	0.18352	0.0690497
ENSG00000180340.7	FZD2	0.00466021	0.964198	0.227072	1.87998e-06	0.10737	0.0690971
ENSG00000065675.15	PRKCQ	0.300869	0.0405307	-0.0183343	0.75498	0.132988	0.0691171
ENSG00000091073.19	DTX2	0.346422	0.055846	0.0347545	0.714057	0.194483	0.0692326
ENSG00000100504.17	PYGL	-0.125701	0.301622	-0.113546	0.0331725	-0.119897	0.0692335
ENSG00000176945.17	MUC20	0.108749	0.451524	0.193415	0.00466859	0.149148	0.0692886
ENSG00000107882.12	SUFU	0.348746	0.0607313	0.0105628	0.893333	0.182257	0.069376
ENSG00000183307.4	TMEM121B	0.125639	0.158498	0.0647739	0.144461	0.0939306	0.0694191
ENSG00000001561.7	ENPP4	0.00776075	0.953416	0.183686	7.21374e-05	0.112361	0.0695006
ENSG00000188811.14	NHLRC3	-0.166429	0.267744	-0.126353	0.0301447	-0.138036	0.0695151
ENSG00000110700.7	RPS13	-0.362232	0.0134778	0.0601372	0.378219	-0.145468	0.0695494
ENSG00000168675.19	LDLRAD4	0.185326	0.0509616	0.000537272	0.990869	0.1005	0.0695675
ENSG00000187736.13	NHEJ1	0.369057	0.0542176	0.00609952	0.94779	0.206202	0.0695935
ENSG00000167614.14	TTYH1	0.242647	0.133997	0.0765872	0.337352	0.168271	0.0696751
ENSG00000124588.21	NQO2	0.315696	0.111851	0.0585333	0.483267	0.189347	0.0698264
ENSG00000087301.9	TXNDC16	0.228202	0.143072	0.0699376	0.345745	0.158105	0.0699222
ENSG00000183309.12	ZNF623	0.193253	0.144165	0.0712614	0.271763	0.136888	0.0699452
ENSG00000125968.9	ID1	0.157391	0.191493	0.0675438	0.151358	0.107482	0.0701843
ENSG00000221914.11	PPP2R2A	-0.16884	0.357701	-0.184341	0.0165764	-0.172905	0.0703413
ENSG00000123552.18	USP45	0.0714726	0.613755	0.185925	0.00266827	0.134637	0.0704774
ENSG00000275835.5	TUBGCP5	0.131968	0.523952	0.225985	0.00852835	0.188557	0.0705095
ENSG00000134830.6	C5AR2	0.0885934	0.364471	-0.275348	1.03029e-10	-0.0963914	0.0705873
ENSG00000137942.17	FNBP1L	-0.111472	0.192492	-0.0664775	0.107968	-0.0922767	0.070646
ENSG00000167554.15	ZNF610	0.203653	0.215299	0.125221	0.110693	0.170229	0.0707746
ENSG00000152763.17	DNAI4	0.388244	0.0530685	0.000212158	0.997987	0.194926	0.0708663
ENSG00000084444.14	FAM234B	0.138506	0.340228	0.147552	0.0338018	0.148181	0.0711548
ENSG00000139537.11	CCDC65	0.252827	0.0934151	0.0454137	0.555888	0.163764	0.0711671
ENSG00000204514.10	ZNF814	0.174084	0.267766	0.112125	0.0962386	0.14638	0.071168
ENSG00000140995.17	DEF8	0.364706	0.0163287	-0.067242	0.316277	0.151401	0.0711965
ENSG00000114735.10	HEMK1	0.203597	0.149713	0.0781328	0.265031	0.147753	0.0715663
ENSG00000065328.17	MCM10	0.0700813	0.629137	0.202053	0.000848451	0.139998	0.0715851
ENSG00000186469.8	GNG2	0.0787783	0.503935	-0.29831	3.54493e-09	-0.111379	0.0715912
ENSG00000172954.14	LCLAT1	0.155926	0.355341	0.149759	0.0321732	0.156526	0.0717438
ENSG00000198286.10	CARD11	0.253772	0.0371421	-0.0270954	0.657827	0.125966	0.0717663
ENSG00000173276.14	ZBTB21	-0.112524	0.41981	-0.173814	0.00940488	-0.139288	0.0717916
ENSG00000175155.11	YPEL2	0.000392585	0.998012	-0.284764	2.58833e-05	-0.147681	0.0717989
ENSG00000136205.17	TNS3	0.0696784	0.502433	0.117473	0.00497435	0.0963244	0.071803
ENSG00000176490.5	DIRAS1	0.320598	0.0225015	-0.0229238	0.718908	0.139239	0.0718293
ENSG00000164465.19	DCBLD1	0.00391083	0.975888	0.239965	5.76176e-06	0.123255	0.071891
ENSG00000170909.13	OSCAR	-0.0610758	0.441141	-0.102764	0.0039929	-0.0810079	0.0719363
ENSG00000138193.16	PLCE1	0.146408	0.307941	0.145855	0.0207759	0.147313	0.0720465
ENSG00000137124.8	ALDH1B1	0.0615247	0.588195	0.181563	0.00058114	0.117522	0.0721396
ENSG00000186409.18	CCDC30	0.131766	0.397352	0.177671	0.0106128	0.156212	0.0722931
ENSG00000033050.9	ABCF2	0.157973	0.47606	0.307049	0.00266098	0.229476	0.0724588
ENSG00000054282.16	SDCCAG8	-0.173765	0.324377	-0.160814	0.0266598	-0.167583	0.0724966
ENSG00000143627.19	PKLR	-0.15304	0.212637	-0.0692867	0.170971	-0.107924	0.0726048
ENSG00000225830.15	ERCC6	0.191926	0.243369	0.122765	0.110812	0.16359	0.072748
ENSG00000145779.8	TNFAIP8	-0.173905	0.257176	-0.13843	0.0608632	-0.160036	0.0727795
ENSG00000156860.16	FBRS	0.0210207	0.916373	-0.334931	3.98421e-06	-0.178901	0.0729293
ENSG00000116984.14	MTR	0.262867	0.0658114	0.00892307	0.883343	0.133939	0.0729672
ENSG00000088035.18	ALG6	0.119905	0.495765	0.207136	0.00644205	0.168446	0.0729936
ENSG00000164687.11	FABP5	-0.386142	0.00748562	0.113718	0.122008	-0.153129	0.0732254
ENSG00000185220.12	PGBD2	0.113377	0.444514	0.163427	0.00768334	0.140408	0.0733571
ENSG00000254986.7	DPP3	0.202786	0.230259	0.140726	0.0876844	0.175278	0.0734069
ENSG00000005700.15	IBTK	-0.202643	0.216871	-0.120685	0.123199	-0.161464	0.073664
ENSG00000088986.11	DYNLL1	0.062172	0.645315	0.202892	0.000499322	0.132739	0.0738776
ENSG00000158186.13	MRAS	0.0781135	0.38891	0.114969	0.00664468	0.0903738	0.0739076
ENSG00000151176.8	PLBD2	0.00660408	0.958896	0.243715	2.34012e-05	0.125917	0.0739301
ENSG00000136689.19	IL1RN	0.0437002	0.595933	0.119605	0.000583099	0.0803736	0.0739625
ENSG00000105492.16	SIGLEC6	0.0925745	0.309407	0.104264	0.0273107	0.099626	0.0742319
ENSG00000163947.12	ARHGEF3	0.06072	0.681648	0.206187	0.00153148	0.139476	0.0743076
ENSG00000198182.13	ZNF607	0.287	0.059034	-0.000151434	0.998408	0.153044	0.0744488
ENSG00000187609.16	EXD3	0.267265	0.123082	0.0671094	0.421657	0.171959	0.0746207
ENSG00000107485.18	GATA3	0.118958	0.205913	0.0894091	0.0950689	0.106405	0.0746232
ENSG00000142937.12	RPS8	-0.338713	0.0332384	0.021744	0.798121	-0.168135	0.0747896
ENSG00000174306.21	ZHX3	0.256534	0.0912865	0.0452008	0.540304	0.154575	0.0749591
ENSG00000130518.17	IQCN	0.221088	0.12362	0.0532328	0.392404	0.134144	0.0751165
ENSG00000164442.10	CITED2	-0.104482	0.420712	-0.152132	0.0112594	-0.129469	0.0751801
ENSG00000160818.17	GPATCH4	-0.0422772	0.809628	0.355947	2.14509e-06	0.166102	0.0752092
ENSG00000160193.12	WDR4	0.242711	0.146886	0.0674759	0.34808	0.152499	0.0752802
ENSG00000065809.13	FAM107B	-0.172445	0.193559	-0.0721511	0.181565	-0.121198	0.0753076
ENSG00000100207.20	TCF20	0.573959	0.00852851	-0.114524	0.16524	0.183564	0.0753172
ENSG00000158089.15	GALNT14	-0.02746	0.757155	-0.154684	0.000163762	-0.0901691	0.0753445
ENSG00000244242.2	IFITM10	0.0793892	0.443087	0.110322	0.0136181	0.0975902	0.0753645
ENSG00000162551.14	ALPL	0.0921114	0.349919	0.097704	0.0185181	0.0949114	0.0754344
ENSG00000177425.11	PAWR	0.0962894	0.305705	0.126121	0.0213625	0.108523	0.0754465
ENSG00000110492.15	MDK	-0.117418	0.262094	-0.087163	0.074807	-0.105903	0.0755239
ENSG00000197928.10	ZNF677	0.156741	0.226225	0.0935565	0.124233	0.127629	0.0755314
ENSG00000143303.12	RRNAD1	0.208609	0.35345	0.219565	0.0168517	0.214918	0.0755395
ENSG00000100024.15	UPB1	0.18851	0.133914	0.0557671	0.295933	0.119005	0.0756069
ENSG00000143776.18	CDC42BPA	0.0691932	0.354829	0.0842316	0.0150923	0.0768313	0.0756283
ENSG00000171858.18	RPS21	-0.291786	0.0148098	0.049497	0.399358	-0.120772	0.0757326
ENSG00000119927.14	GPAM	0.211183	0.171405	0.0832913	0.262853	0.151742	0.075734
ENSG00000254685.6	FPGT	0.0803537	0.607526	0.238593	0.000954785	0.1582	0.0757876
ENSG00000214706.10	IFRD2	0.178489	0.306442	0.160525	0.0521624	0.172943	0.0758172
ENSG00000090339.9	ICAM1	0.240011	0.0264363	-0.0307938	0.531952	0.107402	0.0758537
ENSG00000166123.14	GPT2	-0.0069055	0.946911	0.174025	2.25147e-05	0.094081	0.0758762
ENSG00000110063.10	DCPS	-0.0329135	0.855333	0.378377	4.04751e-06	0.175088	0.0759226
ENSG00000100350.15	FOXRED2	0.00305766	0.982972	0.243435	3.46915e-05	0.132324	0.0759423
ENSG00000160803.8	UBQLN4	0.314629	0.125845	0.0807024	0.374572	0.196358	0.0760021
ENSG00000120709.11	FAM53C	0.201384	0.306063	-0.455601	3.25956e-09	-0.171742	0.0762168
ENSG00000085662.14	AKR1B1	-0.0745158	0.599155	0.319163	5.97523e-07	0.136672	0.076275
ENSG00000152926.15	ZNF117	-0.175368	0.186174	-0.0874222	0.14246	-0.133507	0.0764553
ENSG00000143079.15	CTTNBP2NL	0.077479	0.478167	0.143287	0.00619301	0.111189	0.0764715
ENSG00000197380.11	DACT3	0.157399	0.137488	0.0749132	0.221271	0.123002	0.0765507
ENSG00000196967.11	ZNF585A	0.217505	0.214148	0.119656	0.156227	0.175882	0.0765648
ENSG00000186088.16	GSAP	0.124552	0.303767	0.124907	0.0298821	0.125412	0.076629
ENSG00000100360.15	IFT27	0.108886	0.449906	0.178569	0.0102537	0.144958	0.0767331
ENSG00000157890.17	MEGF11	0.18266	0.0810199	0.0239842	0.59712	0.0996844	0.0768233
ENSG00000124067.17	SLC12A4	0.253681	0.13513	0.0620355	0.356846	0.149507	0.076869
ENSG00000169750.9	RAC3	0.41135	0.0206682	-0.0533202	0.478341	0.158431	0.076962
ENSG00000103811.18	CTSH	0.154496	0.205501	0.11201	0.07298	0.12867	0.0771636
ENSG00000110013.13	SIAE	0.323789	0.0128161	-0.0782839	0.169148	0.124891	0.0771695
ENSG00000164068.16	RNF123	0.321105	0.032753	-0.0195154	0.781179	0.142026	0.0771725
ENSG00000137462.9	TLR2	-0.0693005	0.403365	-0.118083	0.0084201	-0.091464	0.0772192
ENSG00000167333.13	TRIM68	0.044577	0.791077	0.286142	0.000540267	0.16681	0.0774233
ENSG00000167645.17	YIF1B	0.0791385	0.60625	0.276552	0.000406447	0.163825	0.0774723
ENSG00000159214.13	CCDC24	0.0560176	0.755079	0.381495	2.56891e-05	0.195692	0.0776294
ENSG00000162777.17	DENND2D	0.215599	0.233144	0.108229	0.119689	0.158688	0.0776354
ENSG00000159374.17	M1AP	0.104761	0.502378	-0.339132	1.18009e-08	-0.138797	0.0776701
ENSG00000111231.9	GPN3	-0.532699	0.0100641	0.119848	0.165675	-0.189782	0.0777841
ENSG00000272886.6	DCP1A	-0.0850607	0.596154	-0.217448	0.00179154	-0.152231	0.0778417
ENSG00000159685.11	CHCHD6	-0.0176729	0.930987	0.37974	3.37139e-05	0.193266	0.0778663
ENSG00000166086.13	JAM3	0.26466	0.0591322	-0.00885823	0.89485	0.142194	0.0778886
ENSG00000196411.10	EPHB4	-0.0444591	0.731536	-0.195224	0.000445189	-0.123309	0.0778988
ENSG00000154188.10	ANGPT1	0.0889402	0.223596	0.0423266	0.166459	0.0671012	0.0779529
ENSG00000165895.19	ARHGAP42	0.136061	0.263954	0.0940631	0.0601985	0.111207	0.0779542
ENSG00000172081.14	MOB3A	0.340723	0.0793578	0.0309854	0.717082	0.187446	0.0780678
ENSG00000006432.15	MAP3K9	0.140398	0.212047	0.0934372	0.0950467	0.117283	0.0780792
ENSG00000137806.10	NDUFAF1	0.0504457	0.797531	0.361297	8.76079e-05	0.199144	0.0782602
ENSG00000176845.13	METRNL	0.241198	0.104678	0.0391883	0.459786	0.126968	0.0783085
ENSG00000175048.17	ZDHHC14	0.189176	0.256023	0.0972532	0.121161	0.141123	0.0783549
ENSG00000105717.14	PBX4	0.0402132	0.697652	-0.242875	1.54209e-06	-0.102559	0.0783654
ENSG00000026950.17	BTN3A1	0.307024	0.0643623	0.0061171	0.931597	0.154793	0.0784497
ENSG00000133895.17	MEN1	0.215741	0.244248	0.131464	0.113501	0.175659	0.0784727
ENSG00000143624.14	INTS3	0.184877	0.197014	0.0810253	0.183369	0.134305	0.0789498
ENSG00000118308.15	IRAG2	-0.135142	0.355496	-0.127345	0.0425774	-0.13388	0.0789889
ENSG00000116704.8	SLC35D1	0.316424	0.0461909	-0.0179393	0.815135	0.166221	0.0790769
ENSG00000131153.9	GINS2	-0.0797323	0.676191	0.437144	6.70227e-08	0.179798	0.0790844
ENSG00000105552.15	BCAT2	0.100452	0.498298	0.214813	0.0051524	0.154	0.0791298
ENSG00000196417.13	ZNF765	0.164018	0.389317	0.186381	0.0335659	0.181842	0.0793656
ENSG00000160007.19	ARHGAP35	0.452715	0.0222286	-0.0644896	0.367287	0.164333	0.0794944
ENSG00000160949.17	TONSL	0.172815	0.281595	0.129292	0.0779124	0.152274	0.0795883
ENSG00000137822.13	TUBGCP4	0.23033	0.287813	0.151318	0.0903679	0.193673	0.0795929
ENSG00000115109.14	EPB41L5	0.209012	0.0564702	0.00542778	0.918973	0.114855	0.0797478
ENSG00000086289.12	EPDR1	0.132416	0.266859	0.0934539	0.0762263	0.115889	0.0799485
ENSG00000197885.11	NKIRAS1	-0.057434	0.703875	-0.244327	0.000332284	-0.146617	0.0801847
ENSG00000143409.15	MINDY1	0.40985	0.0135849	-0.102735	0.180346	0.157646	0.0802058
ENSG00000089050.16	RBBP9	0.112166	0.561453	0.263712	0.00324392	0.189089	0.0803126
ENSG00000085719.13	CPNE3	0.0683174	0.49687	0.14101	0.00511883	0.103828	0.080415
ENSG00000166963.13	MAP1A	0.0544886	0.486119	0.0995236	0.00982924	0.0774532	0.0804197
ENSG00000142541.18	RPL13A	-0.322375	0.0499388	0.00532345	0.948785	-0.167645	0.0804313
ENSG00000100271.17	TTLL1	-0.0521944	0.791177	0.45326	5.48549e-06	0.196299	0.080781
ENSG00000125746.18	EML2	0.218207	0.232785	0.125036	0.128464	0.171822	0.0808523
ENSG00000221923.9	ZNF880	0.224917	0.229838	0.105236	0.146123	0.164434	0.0808534
ENSG00000162924.15	REL	-0.00309295	0.983063	-0.263684	5.05889e-05	-0.13575	0.0810299
ENSG00000112773.16	TENT5A	-0.150737	0.101382	-0.0383384	0.44432	-0.0997941	0.0812145
ENSG00000119655.11	NPC2	-0.340016	0.0140922	0.0872456	0.176032	-0.133838	0.0812321
ENSG00000148218.16	ALAD	0.10773	0.510247	0.180634	0.00994002	0.150326	0.0814048
ENSG00000162572.21	SCNN1D	0.111239	0.546509	0.210544	0.00460213	0.166579	0.0814409
ENSG00000183386.10	FHL3	0.0676135	0.673145	-0.302064	3.11439e-07	-0.136999	0.0815281
ENSG00000114391.13	RPL24	-0.358044	0.0216286	0.0540822	0.484839	-0.153712	0.081551
ENSG00000177272.9	KCNA3	0.114485	0.249293	0.0836055	0.0883358	0.0999418	0.0816332
ENSG00000215041.10	NEURL4	0.439736	0.0132486	-0.0929467	0.185265	0.153021	0.081675
ENSG00000067704.10	IARS2	0.106289	0.610543	0.258373	0.00467371	0.18904	0.0817494
ENSG00000152256.14	PDK1	0.050602	0.736271	-0.306067	8.09139e-07	-0.135274	0.0817876
ENSG00000150054.18	MPP7	-0.00157114	0.988955	0.207673	6.35739e-06	0.105605	0.0818989
ENSG00000007255.10	TRAPPC6A	0.0858156	0.596214	0.242578	0.00370853	0.163254	0.0820079
ENSG00000111913.20	RIPOR2	0.177121	0.208517	0.0803488	0.157277	0.123613	0.0820727
ENSG00000177494.6	ZBED2	-0.00778388	0.94644	-0.23159	1.04122e-05	-0.114511	0.0822457
ENSG00000150782.12	IL18	-0.215249	0.0517819	0.00026458	0.996701	-0.121217	0.0824933
ENSG00000103485.19	QPRT	-0.171158	0.147772	-0.062923	0.320827	-0.123343	0.0825446
ENSG00000100462.16	PRMT5	0.147557	0.499615	0.269447	0.00764592	0.212557	0.082572
ENSG00000125629.15	INSIG2	0.187983	0.32243	0.148014	0.0343253	0.165608	0.0826102
ENSG00000163453.11	IGFBP7	0.0626337	0.543843	0.162476	0.00138538	0.105792	0.0826277
ENSG00000099974.8	DDTL	0.321559	0.0952234	0.0300973	0.689982	0.157978	0.0826713
ENSG00000154059.11	IMPACT	-0.243564	0.0636488	0.00172914	0.98129	-0.144679	0.0826824
ENSG00000110092.4	CCND1	0.165787	0.105972	0.0355142	0.452825	0.095583	0.0827024
ENSG00000135414.10	GDF11	0.271075	0.132161	0.0549142	0.400976	0.151447	0.0827146
ENSG00000111669.15	TPI1	0.129988	0.444332	0.263025	0.00460574	0.184268	0.082723
ENSG00000175414.7	ARL10	0.212298	0.0502403	-0.00587548	0.909694	0.10865	0.0828342
ENSG00000173272.16	MZT2A	-0.430702	0.0306291	0.0547583	0.539333	-0.186554	0.0829329
ENSG00000178719.17	GRINA	0.0783672	0.651991	0.237393	0.00106537	0.161658	0.0830638
ENSG00000111678.11	C12orf57	0.0604947	0.651259	0.20706	0.00140789	0.13278	0.0832913
ENSG00000125898.13	FAM110A	0.28631	0.073994	0.00917787	0.902692	0.164036	0.0834672
ENSG00000197958.13	RPL12	-0.276328	0.0242507	0.0461475	0.430252	-0.120305	0.0835143
ENSG00000182685.7	BRICD5	0.274601	0.178912	0.1226	0.187821	0.199782	0.0835238
ENSG00000164542.13	KIAA0895	0.13996	0.330414	0.129348	0.0415043	0.137214	0.0836467
ENSG00000167632.18	TRAPPC9	0.407769	0.0316863	-0.047224	0.578191	0.178464	0.0837778
ENSG00000267680.5	ZNF224	0.199985	0.313078	0.16007	0.0687995	0.184888	0.0838593
ENSG00000101444.13	AHCY	-0.324519	0.0601912	0.00073371	0.993399	-0.178842	0.083881
ENSG00000168005.9	SPINDOC	0.212074	0.173382	0.0980689	0.177322	0.152957	0.08422
ENSG00000164823.11	OSGIN2	-0.162347	0.369844	-0.218149	0.0139091	-0.183323	0.0844616
ENSG00000164818.16	DNAAF5	0.218072	0.220165	0.121349	0.158413	0.171439	0.0844627
ENSG00000087245.13	MMP2	-0.0728693	0.283741	-0.0598003	0.0519888	-0.0662285	0.0844931
ENSG00000136631.15	VPS45	0.0914239	0.59211	0.198969	0.00413242	0.152301	0.0846679
ENSG00000148841.17	ITPRIP	0.405708	0.00894656	-0.123032	0.0965617	0.149129	0.0847108
ENSG00000168961.17	LGALS9	-0.297473	0.0228968	0.0498713	0.407804	-0.128093	0.0847437
ENSG00000159399.10	HK2	0.205574	0.198082	-0.34756	1.18191e-11	-0.120956	0.0849965
ENSG00000168528.12	SERINC2	0.0536626	0.575462	0.15403	0.000792721	0.0968153	0.0852422
ENSG00000145349.17	CAMK2D	0.106591	0.319496	0.0985825	0.0312361	0.0981476	0.0853523
ENSG00000205832.7	C16orf96	0.05976	0.750319	-0.419529	7.5837e-07	-0.177667	0.0854185
ENSG00000138411.13	HECW2	0.235846	0.174083	0.0921333	0.245843	0.166608	0.0856113
ENSG00000186193.9	SAPCD2	0.0498338	0.684327	0.183224	0.000887991	0.114757	0.0856595
ENSG00000149418.11	ST14	0.0904172	0.312339	0.108474	0.0265832	0.0953458	0.0856735
ENSG00000176974.20	SHMT1	0.193623	0.343523	0.167909	0.0438758	0.182605	0.0857805
ENSG00000170581.14	STAT2	0.160382	0.310132	0.136299	0.0725589	0.152883	0.0858259
ENSG00000185198.12	PRSS57	-0.0345814	0.688173	-0.132392	0.00120479	-0.0828385	0.0860076
ENSG00000186205.13	MTARC1	-0.107523	0.289131	-0.0744272	0.0852415	-0.0938123	0.0860869
ENSG00000140650.12	PMM2	0.291524	0.151881	0.0788358	0.374557	0.18029	0.0860992
ENSG00000007923.16	DNAJC11	0.248376	0.236463	0.124662	0.150988	0.184529	0.086212
ENSG00000177076.6	ACER2	0.282015	0.162671	0.109087	0.261648	0.201559	0.0862723
ENSG00000161888.11	SPC24	0.0398472	0.793564	0.231542	0.00034013	0.140256	0.0863854
ENSG00000197943.10	PLCG2	0.364385	0.0422954	-0.0197866	0.764809	0.144879	0.0864946
ENSG00000105011.9	ASF1B	-0.0109256	0.941115	0.316107	2.43992e-06	0.144547	0.0865425
ENSG00000104983.8	CCDC61	0.164875	0.289715	0.120871	0.0769974	0.145175	0.0867291
ENSG00000111726.13	CMAS	0.0582525	0.774044	0.26774	0.000473641	0.175837	0.0868135
ENSG00000116198.14	CEP104	0.382592	0.0379075	-0.0442655	0.601342	0.176554	0.0868447
ENSG00000148468.17	FAM171A1	0.0334962	0.681794	-0.184965	5.28422e-06	-0.081634	0.0868476
[truncated: 5,377 more rows]

## Sheet: Table S2
Table S2. Frequencies of selected genes among 50-replicate downsampling to screen core prognostic genes. During each replicate, a weighted elasticnet-regularized Cox model was fitting on downsampled cases from discovery cohorts.
gene	frequency	core prognostic genes
PLEKHA5	48	yes
SV2A	48	yes
MCAM	47	yes
NTSR1	46	yes
CCL4L2	45	yes
SOCS2	45	yes
NCAM1	44	yes
PHLDB3	44	yes
STAR	44	yes
ACSM1	42	yes
CDKN2C	41	yes
SPAG6	40	yes
CDCP1	39	yes
CXCL3	38	yes
MTHFD1L	38	yes
ARC	37	yes
CETP	37	yes
PCBP3	35	yes
EVI2A	34	yes
SPINT2	34	yes
GOLGA8M	32	yes
ENO2	31	yes
ST18	31	yes
ST3GAL6	31	yes
ST7	31	yes
USP53	31	yes
ARRDC4	30	yes
CXCL2	30	yes
FBXO44	30	yes
RDH10	29	yes
SERPINE1	29	yes
IPMK	27	yes
KLRG1	27	yes
NRBP2	27	yes
OPN3	25	yes
TRPS1	24	yes
ACSM3	23	yes
DDIT4	23	yes
DTD1	23	yes
FAM43A	23	yes
GSTM2	23	yes
PLIN2	23	yes
SHISAL2A	23	yes
SIAE	23	yes
VSIG2	23	yes
CITED4	22	yes
FAM221A	22	yes
PHETA1	22	yes
TMEM156	22	yes
DDO	21	yes
PLEKHH3	21	yes
ROBO3	21	yes
AGRN	20	yes
KLHDC7B	20	yes
SQLE	20	yes
EVI2B	19	yes
CERS6	18	yes
CCL4	17	yes
CRPPA	17	yes
CSF1	17	yes
DUSP7	17	yes
KIF3C	17	yes
WFDC1	17	yes
ZNF486	17	yes
GRHL1	16	no
GTSF1	16	no
HDC	16	no
PRDM2	16	no
IL15RA	15	no
NAXD	15	no
ZFAND4	15	no
CACNB3	14	no
FAAH	14	no
LTA4H	14	no
PSD3	14	no
BAMBI	13	no
GIPC1	13	no
TSPAN2	13	no
TTC38	13	no
DENND10	12	no
FAM135A	12	no
HAGHL	12	no
HEATR6	12	no
HOPX	12	no
KIFC3	12	no
PDE3B	12	no
REV3L	12	no
THUMPD1	12	no
CTNNAL1	11	no
LDLR	11	no
NPW	11	no
PARP15	11	no
SFXN3	11	no
SLC35F2	11	no
TSGA10	11	no
CASTOR2	10	no
LRRC56	10	no
PRKCE	10	no
RPS6KA2	10	no
TESC	10	no
TMEM163	10	no
UBE2E2	10	no
USO1	10	no
AKR1E2	9	no
ANKRD50	9	no
ARL4D	9	no
C1R	9	no
ENC1	9	no
GALNT6	9	no
IKBIP	9	no
INPP4B	9	no
MIS18BP1	9	no
MS4A4E	9	no
MXRA7	9	no
PLA2G4C	9	no
RECK	9	no
SERINC5	9	no
SPSB2	9	no
ZNF219	9	no
ADAM11	8	no
FAM89A	8	no
GAREM2	8	no
PKN3	8	no
SAMD11	8	no
SEPTIN1	8	no
TKT	8	no
TMEM150B	8	no
ABCA5	7	no
ADCY6	7	no
CD69	7	no
CYB5A	7	no
GAB2	7	no
MEX3C	7	no
PDLIM2	7	no
RAB27A	7	no
SIRPB2	7	no
SYNJ2	7	no
TMEM185B	7	no
TRIM25	7	no
ADCY4	6	no
ARHGAP32	6	no
CD59	6	no
CLN3	6	no
GRID2IP	6	no
ITGA4	6	no
KIAA1958	6	no
NECTIN1	6	no
PTK6	6	no
RIPK3	6	no
SEMA6C	6	no
SERAC1	6	no
SERPINB6	6	no
SOCS6	6	no
TAGLN2	6	no
TANC1	6	no
ZNF107	6	no
CDK5RAP3	5	no
CROCC2	5	no
DGKH	5	no
DLGAP3	5	no
ETS2	5	no
GALNT12	5	no
GPR157	5	no
HIVEP3	5	no
IL17RC	5	no
LCORL	5	no
LDLRAD3	5	no
LLGL2	5	no
PLD1	5	no
RIN2	5	no
S1PR2	5	no
SLC2A13	5	no
SPATC1L	5	no
SRC	5	no
TMEM52B	5	no
TPM1	5	no
ASAP2	4	no
ASGR1	4	no
BTG1	4	no
BTG2	4	no
CLIP2	4	no
COMMD3	4	no
CRAT	4	no
DCXR	4	no
ELF3	4	no
EVPL	4	no
EXOC3L2	4	no
FAM180B	4	no
FYB1	4	no
ID2	4	no
LGALSL	4	no
MBNL2	4	no
MILR1	4	no
NTNG2	4	no
ODF3B	4	no
PIP4K2C	4	no
PLAG1	4	no
PNMA1	4	no
SEMA4F	4	no
SPI1	4	no
TLR6	4	no
TMPRSS13	4	no
ZBTB10	4	no
AKR1C1	3	no
ARPIN	3	no
CEACAM21	3	no
CRIP1	3	no
CRYBG1	3	no
FADS1	3	no
FAM169A	3	no
KLHL3	3	no
MRPL18	3	no
NDRG2	3	no
RGS16	3	no
SEC14L2	3	no
SLC37A1	3	no
SMAD5	3	no
SWAP70	3	no
TIMP3	3	no
TMEM121B	3	no
TMEM25	3	no
TNKS1BP1	3	no
TRIQK	3	no
ZFP82	3	no
ABI3	2	no
AGTPBP1	2	no
BAIAP3	2	no
CBX6	2	no
CD300A	2	no
CUBN	2	no
DDI2	2	no
DUSP4	2	no
DZANK1	2	no
ECM1	2	no
FNDC3B	2	no
FUCA1	2	no
HOXA10	2	no
IFFO2	2	no
KLHL17	2	no
LRP5L	2	no
MEX3B	2	no
MMP15	2	no
MRPS26	2	no
MS4A2	2	no
MYO6	2	no
NETO2	2	no
OPTN	2	no
PACC1	2	no
PAM	2	no
PCSK5	2	no
PDGFC	2	no
PGBD1	2	no
PHETA2	2	no
PRR5L	2	no
PWWP3A	2	no
RAB38	2	no
RABGEF1	2	no
RFX2	2	no
RGL2	2	no
SDF2L1	2	no
SLC22A5	2	no
SLC25A40	2	no
SPINK2	2	no
SSC5D	2	no
SSH2	2	no
STK10	2	no
TLE4	2	no
VASH2	2	no
ZNF528	2	no
ZNF599	2	no
ADAM28	1	no
ALDH3B1	1	no
ANXA2R	1	no
APBB2	1	no
ARL4C	1	no
ATP6V0E2	1	no
BAG3	1	no
BATF	1	no
BMP8B	1	no
BRAT1	1	no
CA13	1	no
CACNA1H	1	no
CARMIL1	1	no
CBWD5	1	no
CD22	1	no
CD2AP	1	no
CD81	1	no
CD82	1	no
CELSR2	1	no
CES3	1	no
CLC	1	no
CPA3	1	no
DAG1	1	no
DEPP1	1	no
DNMT3B	1	no
DZIP1L	1	no
EGR2	1	no
ELMOD3	1	no
EPX	1	no
EVI5L	1	no
FKBP4	1	no
FLT4	1	no
FMN1	1	no
FNBP1L	1	no
GALNT3	1	no
GP1BA	1	no
GRM2	1	no
GSTM3	1	no
GSTM4	1	no
HOXA6	1	no
IFI6	1	no
ILDR2	1	no
INF2	1	no
IRAG2	1	no
KCNK5	1	no
KCTD3	1	no
LIG1	1	no
LIMS2	1	no
LIPN	1	no
MAN1A1	1	no
MAP10	1	no
MAST2	1	no
MEMO1	1	no
MEX3D	1	no
MPO	1	no
MTSS2	1	no
NBN	1	no
NIBAN1	1	no
NLRC4	1	no
NOL4L	1	no
NOTCH2NLC	1	no
OGFOD2	1	no
OLR1	1	no
OPLAH	1	no
P2RY1	1	no
P4HTM	1	no
PARP8	1	no
PCDH9	1	no
PEA15	1	no
PER3	1	no
PFKP	1	no
PHLDB1	1	no
PLPPR3	1	no
POU6F1	1	no
PPFIA3	1	no
PRKCZ	1	no
PTEN	1	no
PTX3	1	no
RASA3	1	no
RAVER2	1	no
RYK	1	no
SAC3D1	1	no
SAMD14	1	no
SARDH	1	no
SEC11C	1	no
SH2D3C	1	no
SLC25A29	1	no
SPACA9	1	no
ST3GAL4	1	no
STAM	1	no
STX1B	1	no
STX3	1	no
TAF1D	1	no
TES	1	no
THSD7A	1	no
TLR2	1	no
TMEM14A	1	no
TNF	1	no
TNFRSF14	1	no
TPM2	1	no
TPSD1	1	no
TRAM2	1	no
TRPM4	1	no
TYRO3	1	no
UNC119	1	no
UNC5CL	1	no
ZNF232	1	no
ZNF438	1	no
ZNF442	1	no
ZNF518B	1	no
ZNF697	1	no
ZNF804A	1	no

## Sheet: Table S3
Table S3. Model coefficients of the HSCT-64 framework. The gene expression levels should be transformed into ranks (1,2,3,…,64, asscendingly) from raw RNA-seq counts without any normalization to overcome bias.
gene_id	gene	gene_biotype	chr. hg38	coef. nHSCT-64	coef. aHSCT-64	region. group	relavance in AML
(intercept)	(intercept)			2.34796	1.92802
ENSG00000159164.10	SV2A	protein_coding	chr1	0.0127388	0.0128112	(+,+)
ENSG00000213366.13	GSTM2	protein_coding	chr1	-0.00089713	0.0114522	(-,+)
ENSG00000149294.17	NCAM1	protein_coding	chr11	0.0086353	0.0104396	(+,+)	[1]
ENSG00000104447.13	TRPS1	protein_coding	chr8	0.00057879	0.00998999	(+,+)
ENSG00000176531.10	PHLDB3	protein_coding	chr19	0.00109167	0.00972032	(+,+)
ENSG00000123080.12	CDKN2C	protein_coding	chr1	0.0166212	0.0086241	(+,+)	[2]
ENSG00000081041.9	CXCL2	protein_coding	chr4	0.0066214	0.0085544	(+,+)	[3]
ENSG00000140450.9	ARRDC4	protein_coding	chr15	-0.00550179	0.00832904	(-,+)
ENSG00000185112.6	FAM43A	protein_coding	chr3	-0.00684131	0.0079425	(-,+)
ENSG00000183570.16	PCBP3	protein_coding	chr21	0.00843317	0.00789303	(+,+)
ENSG00000275302.2	CCL4	protein_coding	chr17	-0.0213329	0.00758154	(-,+)
ENSG00000188732.11	FAM221A	protein_coding	chr7	0.00650151	0.00721329	(+,+)
ENSG00000167642.13	SPINT2	protein_coding	chr19	-0.00704223	0.00714136	(-,+)
ENSG00000120833.14	SOCS2	protein_coding	chr12	0.0097421	0.00688155	(+,+)	[4]
ENSG00000198324.13	PHETA1	protein_coding	chr12	0.000489104	0.00667109	(+,+)
ENSG00000163734.4	CXCL3	protein_coding	chr4	0.00160035	0.00642666	(+,+)	[5]
ENSG00000132879.14	FBXO44	protein_coding	chr1	-0.0146624	0.00619552	(-,+)
ENSG00000110013.13	SIAE	protein_coding	chr11	0.00271279	0.00588366	(+,+)
ENSG00000139187.10	KLRG1	protein_coding	chr12	0.0142306	0.00580748	(+,+)
ENSG00000101188.5	NTSR1	protein_coding	chr20	0.0119889	0.00560475	(+,+)
ENSG00000104549.12	SQLE	protein_coding	chr8	-0.005333	0.00519986	(-,+)
ENSG00000111674.9	ENO2	protein_coding	chr12	0.0193848	0.00490663	(+,+)
ENSG00000054277.14	OPN3	protein_coding	chr1	0.00401569	0.00463473	(+,+)
ENSG00000163814.8	CDCP1	protein_coding	chr3	0.00122183	0.00448712	(+,+)	[6]
ENSG00000121039.10	RDH10	protein_coding	chr8	-0.00405558	0.00373575	(-,+)
ENSG00000019102.12	VSIG2	protein_coding	chr11	-0.0116197	0.00355744	(-,+)
ENSG00000164086.10	DUSP7	protein_coding	chr3	0.0137717	0.00324616	(+,+)
ENSG00000106366.9	SERPINE1	protein_coding	chr7	-0.0124603	0.00320903	(-,+)
ENSG00000276070.5	CCL4L2	protein_coding	chr17	0.019117	0.0028752	(+,+)
ENSG00000188626.6	GOLGA8M	protein_coding	chr15	0.00226958	0.00284226	(+,+)
ENSG00000077327.16	SPAG6	protein_coding	chr10	0.00966449	0.00139491	(+,+)	[7]
ENSG00000084731.15	KIF3C	protein_coding	chr2	-0.00665964	-0.000149488	(-,-)
ENSG00000154134.15	ROBO3	protein_coding	chr11	0.016194	-0.000473949	(+,-)
ENSG00000005187.12	ACSM3	protein_coding	chr16	0.00953202	-0.000730149	(+,-)
ENSG00000068137.15	PLEKHH3	protein_coding	chr17	-0.0216524	-0.000738218	(-,-)
ENSG00000185189.18	NRBP2	protein_coding	chr8	0.00621767	-0.000792647	(+,-)
ENSG00000188157.15	AGRN	protein_coding	chr1	-0.0103032	-0.00101073	(-,-)
ENSG00000184371.14	CSF1	protein_coding	chr1	0.00451942	-0.00193543	(+,-)	[8, 9]
ENSG00000168209.5	DDIT4	protein_coding	chr10	0.0156285	-0.00258851	(+,-)
ENSG00000064225.12	ST3GAL6	protein_coding	chr3	-0.00751433	-0.00309261	(-,-)
ENSG00000125821.13	DTD1	protein_coding	chr20	0.00771843	-0.00350612	(+,-)
ENSG00000172292.15	CERS6	protein_coding	chr2	-0.0212007	-0.00380019	(-,-)
ENSG00000182183.15	SHISAL2A	protein_coding	chr1	-0.018083	-0.00416056	(-,-)
ENSG00000198576.4	ARC	protein_coding	chr8	-0.0144361	-0.00518322	(-,-)	[10, 11]
ENSG00000151151.6	IPMK	protein_coding	chr10	-0.0105899	-0.0053278	(-,-)
ENSG00000214960.11	CRPPA	protein_coding	chr7	-0.0131736	-0.005707	(-,-)
ENSG00000103175.11	WFDC1	protein_coding	chr16	-0.0100742	-0.005739	(-,-)
ENSG00000203797.12	DDO	protein_coding	chr6	0.00816428	-0.00676476	(+,-)
ENSG00000087237.12	CETP	protein_coding	chr16	0.000149046	-0.00685585	(+,-)
ENSG00000147872.10	PLIN2	protein_coding	chr9	0.0141194	-0.00706366	(+,-)
ENSG00000052126.14	PLEKHA5	protein_coding	chr12	-0.026249	-0.00742314	(-,-)
ENSG00000130487.9	KLHDC7B	protein_coding	chr22	-0.00203631	-0.00762865	(-,-)
ENSG00000166743.9	ACSM1	protein_coding	chr16	-0.0111516	-0.00774952	(-,-)
ENSG00000256229.8	ZNF486	protein_coding	chr19	-0.00228694	-0.00911363	(-,-)
ENSG00000120254.16	MTHFD1L	protein_coding	chr6	0.00704701	-0.0101532	(+,-)
ENSG00000179862.7	CITED4	protein_coding	chr1	-0.00429092	-0.010226	(-,-)
ENSG00000126860.12	EVI2A	protein_coding	chr17	0.0147236	-0.0105154	(+,-)
ENSG00000145390.11	USP53	protein_coding	chr4	0.00189144	-0.0107948	(+,-)
ENSG00000185862.7	EVI2B	protein_coding	chr17	-0.0207033	-0.010936	(-,-)
ENSG00000004866.22	ST7	protein_coding	chr7	-0.00797425	-0.0113863	(-,-)
ENSG00000147488.11	ST18	protein_coding	chr8	0.000206749	-0.0118676	(+,-)	[12]
ENSG00000147465.12	STAR	protein_coding	chr8	-0.00897474	-0.0123118	(-,-)
ENSG00000121895.8	TMEM156	protein_coding	chr4	-0.0126423	-0.0143753	(-,-)
ENSG00000076706.17	MCAM	protein_coding	chr11	-0.00449788	-0.0147105	(-,-)	[13]
References
1	Sasca, D., et al., NCAM1 (CD56) promotes leukemogenesis and confers drug resistance in AML. Blood, 2019. 133(21): p. 2305-2319.
2	Hattori, H., et al., Identification of novel genes with prognostic value in childhood leukemia using cDNA microarray and quantitative RT-PCR. Pediatr Hematol Oncol, 2006. 23(2): p. 115-27.
3	Katsumura, K.R., et al., GATA Factor-Dependent Positive-Feedback Circuit in Acute Myeloid Leukemia Cells. Cell Rep, 2016. 16(9): p. 2428-41.
4	Grandits, A.M. and R. Wieser, Gene expression changes contribute to stemness and therapy resistance of relapsed acute myeloid leukemia: roles of SOCS2, CALCRL, MTSS1, and KDM6A. Exp Hematol, 2021. 99: p. 1-11.
5	Mohammadi Najafabadi, M., K. Shamsasenjan, and P. Akbarzadehlaleh, The Angiogenic Chemokines Expression Profile of Myeloid Cell Lines Co-Cultured with Bone Marrow-Derived Mesenchymal Stem Cells. Cell J, 2018. 20(1): p. 19-24.
6	Heitmann, J.S., et al., Identification of CD318 (CDCP1) as novel prognostic marker in AML. Ann Hematol, 2020. 99(3): p. 477-486.
7	Mu, J., et al., Upregulated SPAG6 promotes acute myeloid leukemia progression through MYO1D that regulates the EGFR family expression. Blood Adv, 2022. 6(18): p. 5379-5394.
8	Simonis, A., et al., Disruption of CSF-1R signaling inhibits growth of AML with inv(16). Blood Adv, 2021. 5(5): p. 1273-1277.
9	Edwards, D.K.t., et al., CSF1R inhibitors exhibit antitumor activity in acute myeloid leukemia by blocking paracrine signals from support cells. Blood, 2019. 133(6): p. 588-599.
10	Carter, B.Z., et al., Expression of ARC (apoptosis repressor with caspase recruitment domain), an antiapoptotic protein, is strongly prognostic in AML. Blood, 2011. 117(3): p. 780-7.
11	Carter, B.Z., et al., An ARC-Regulated IL1beta/Cox-2/PGE2/beta-Catenin/ARC Circuit Controls Leukemia-Microenvironment Interactions and Confers Drug Resistance in AML. Cancer Res, 2019. 79(6): p. 1165-1177.
12	Steinbach, D., et al., Prospective validation of a new method of monitoring minimal residual disease in childhood acute myelogenous leukemia. Clin Cancer Res, 2015. 21(6): p. 1353-9.
13	Feng, J., et al., Loss of bisecting GlcNAcylation on MCAM of bone marrow stoma determined pro-tumoral niche in MDS/AML. Leukemia, 2023. 37(1): p. 113-121.

## Sheet: Table S4
Table S4. Biological categories of core prognostic genes.
Biological Categories	Genes
Neurotransmission, Synaptic	SV2A, NCAM1, ROBO3, AGRN, NTSR1, KLRG1, OPN3
Immune, Cytokine	CXCL2/3, CCL4, CCL4L2, CSF1, SOCS2
Cell Cycle & TF Regulation	CDKN2C, TRPS1, CITED4, ST7, ST18, ZNF486
Lipid/Steroid Metabolism	SQLE, CETP, PLIN2, STAR, CERS6
Enzyme, Metabolism	GSTM2, ACSM1/3, DDO, RDH10, MTHFD1L, DTD1, IPMK
Signaling & Ubiquitination	ARRDC4, FBXO44, DUSP7, USP53, PLEKHA5/PHLDB3
Cell Adhesion, Surface	MCAM, CDCP1, VSIG2, SPINT2, SPAG6
Stress/Growth Response	DDIT4, ARC
Glycosylation	ST3GAL6, WFDC1

## Sheet: Table S5
Table S5. Predicting individual HSCT benefit by HSCT-64 in independent cohorts.
risk. aHSCT-64	risk. nHSCT-64	risk.rank. aHSCT-64	risk.rank. nHSCT-64	rank.change	group.by.rank.change	predicted.HSCT.benefit.by.HSCT-64
-1.00241	0.499359	20	164	-144	decrease	benefiting
-0.592411	0.978582	57	199	-142	decrease	benefiting
-1.14578	0.37096	15	151	-136	decrease	benefiting
-0.650919	0.56911	53	173	-120	decrease	benefiting
-0.711273	0.477768	46	161	-115	decrease	benefiting
-0.418176	0.775375	76	184	-108	decrease	benefiting
-0.813452	0.325455	36	143	-107	decrease	benefiting
-0.815632	0.282135	35	138	-103	decrease	benefiting
-0.667899	0.367118	50	149	-99	decrease	benefiting
-1.07344	-0.0255506	17	115	-98	decrease	benefiting
-1.00804	-0.0203692	19	116	-97	decrease	benefiting
-1.42633	-0.190752	5	98	-93	decrease	benefiting
-0.91434	0.0419779	28	121	-93	decrease	benefiting
0.254845	1.75783	132	221	-89	decrease	benefiting
-1.18962	-0.211899	14	96	-82	decrease	benefiting
-0.108617	0.800285	104	186	-82	decrease	benefiting
-0.593072	0.25579	56	136	-80	decrease	benefiting
-0.919918	-0.0669001	27	107	-80	decrease	benefiting
-0.508531	0.3269	66	144	-78	decrease	benefiting
-0.716661	0.0352523	45	120	-75	decrease	benefiting
0.163589	1.10239	127	202	-75	decrease	benefiting
0.246598	1.11222	131	204	-73	decrease	benefiting
-1.43485	-0.414524	4	76	-72	decrease	benefiting
-0.0788093	0.745871	110	182	-72	decrease	benefiting
0.34625	1.21794	139	209	-70	decrease	benefiting
0.372384	1.37324	144	214	-70	decrease	benefiting
-1.19645	-0.336313	12	81	-69	decrease	benefiting
-0.931544	-0.245993	25	92	-67	decrease	benefiting
-0.725181	-0.0523266	43	110	-67	decrease	benefiting
0.257049	0.912813	133	197	-64	decrease	benefiting
-0.33348	0.360887	85	148	-63	decrease	benefiting
-0.690128	-0.0426098	48	111	-63	decrease	benefiting
-0.913436	-0.246515	29	91	-62	decrease	benefiting
0.294293	0.951701	137	198	-61	decrease	benefiting
-0.548884	0.0564197	62	123	-61	decrease	benefiting
-0.364545	0.303788	81	141	-60	decrease	benefiting
-0.132487	0.477622	100	160	-60	decrease	benefiting
0.418994	1.17781	148	207	-59	decrease	benefiting
-0.0347446	0.572237	115	174	-59	decrease	benefiting
-0.948563	-0.318238	24	82	-58	decrease	benefiting
0.379262	1.02793	145	201	-56	decrease	benefiting
-0.363166	0.250845	82	135	-53	decrease	benefiting
-0.880837	-0.301617	33	85	-52	decrease	benefiting
0.368264	0.869791	142	193	-51	decrease	benefiting
0.595024	1.39219	166	216	-50	decrease	benefiting
-0.967979	-0.467488	22	72	-50	decrease	benefiting
-1.49926	-0.695636	3	52	-49	decrease	benefiting
-1.28807	-0.690568	8	54	-46	decrease	benefiting
-0.677988	-0.221025	49	95	-46	decrease	benefiting
0.357337	0.808465	141	187	-46	decrease	benefiting
-1.36402	-0.697319	6	51	-45	decrease	benefiting
-0.727063	-0.278526	42	87	-45	decrease	benefiting
-0.292581	0.205021	87	132	-45	decrease	benefiting
-1.77378	-0.811258	1	43	-42	decrease	benefiting
-1.01753	-0.653719	18	59	-41	decrease	benefiting
-0.783438	-0.39225	40	80	-40	decrease	benefiting
0.755559	1.94389	184	224	-40	decrease	benefiting
-0.950277	-0.59757	23	62	-39	decrease	benefiting
-0.903338	-0.509958	31	68	-37	decrease	benefiting
-1.09187	-0.693237	16	53	-37	decrease	benefiting
-0.699888	-0.310298	47	84	-37	decrease	benefiting
-0.260818	0.110464	91	127	-36	decrease	benefiting
-0.998324	-0.670579	21	56	-35	decrease	benefiting
-0.541683	-0.211888	63	97	-34	decrease	benefiting
-1.24154	-0.799192	10	44	-34	decrease	benefiting
-0.65754	-0.282764	52	86	-34	decrease	benefiting
-0.496163	-0.12338	69	102	-33	decrease	benefiting
0.38669	0.647495	146	178	-32	decrease	benefiting
0.745708	1.36109	182	213	-31	decrease	benefiting
0.714164	1.25331	179	210	-31	decrease	benefiting
0.0322919	0.37078	120	150	-30	decrease	benefiting
-0.114219	0.163534	103	131	-28	decrease	benefiting
0.613584	0.898956	167	194	-27	decrease	benefiting
-0.288702	-0.0274269	88	114	-26	decrease	benefiting
0.520567	0.74864	158	183	-25	decrease	benefiting
1.16364	2.1895	201	226	-25	decrease	benefiting
-0.106986	0.125119	105	129	-24	decrease	benefiting
0.274652	0.470667	135	159	-24	decrease	benefiting
0.835812	1.18703	186	208	-22	decrease	benefiting
1.34515	2.22851	205	227	-22	decrease	benefiting
-0.721125	-0.575411	44	64	-20	decrease	benefiting
1.47939	2.28067	209	228	-19	decrease	benefiting
-0.659049	-0.503718	51	69	-18	decrease	benefiting
-0.89272	-0.701681	32	50	-18	decrease	benefiting
0.148641	0.31742	124	142	-18	decrease	benefiting
-0.449724	-0.24895	72	89	-17	decrease	benefiting
0.614652	0.79361	168	185	-17	decrease	benefiting
0.661002	0.814369	171	188	-17	decrease	benefiting
0.692974	0.869122	176	192	-16	decrease	benefiting
-1.19496	-1.08879	13	28	-15	decrease	benefiting
0.490226	0.541468	154	169	-15	decrease	benefiting
1.20184	1.39421	202	217	-15	decrease	benefiting
-1.20251	-1.18515	11	25	-14	decrease	benefiting
0.945926	1.13539	191	205	-14	decrease	benefiting
1.82833	3.34914	219	231	-12	decrease	benefiting
1.97195	3.44658	222	233	-11	decrease	benefiting
1.33904	1.37604	204	215	-11	decrease	benefiting
-1.59841	-1.45874	2	13	-11	decrease	benefiting
-0.524953	-0.417102	64	75	-11	decrease	benefiting
-0.448571	-0.31256	73	83	-10	stable	transitional
-1.2582	-1.30219	9	18	-9	stable	transitional
-0.142111	-0.0701323	98	106	-8	stable	transitional
-0.923958	-0.966573	26	33	-7	stable	transitional
-0.506071	-0.423711	67	74	-7	stable	transitional
1.74199	1.90631	217	223	-6	stable	transitional
1.67918	1.53716	213	218	-5	stable	transitional
0.558577	0.515399	163	167	-4	stable	transitional
1.7123	1.56872	215	219	-4	stable	transitional
1.23131	1.13714	203	206	-3	stable	transitional
-0.497801	-0.484105	68	70	-2	stable	transitional
-0.131586	-0.115128	102	104	-2	stable	transitional
0.985252	0.901052	193	195	-2	stable	transitional
0.532041	0.482684	160	162	-2	stable	transitional
3.20151	3.40724	231	232	-1	stable	transitional
-0.834769	-0.93127	34	35	-1	stable	transitional
1.94871	1.78165	221	222	-1	stable	transitional
1.5851	1.34265	211	212	-1	stable	transitional
1.8984	1.70541	220	220	0	stable	transitional
-0.800689	-0.890606	38	38	0	stable	transitional
0.356238	0.300267	140	140	0	stable	transitional
2.88887	2.79504	229	229	0	stable	transitional
0.294953	0.268201	138	137	1	stable	transitional
0.645008	0.532267	170	168	2	stable	transitional
0.748739	0.668148	183	180	3	stable	transitional
3.34093	3.07828	233	230	3	stable	transitional
0.630687	0.506461	169	166	3	stable	transitional
-1.31525	-1.92582	7	3	4	stable	transitional
-0.0806665	-0.104577	109	105	4	stable	transitional
1.01994	0.834134	194	190	4	stable	transitional
0.81529	0.70868	185	181	4	stable	transitional
2.9573	1.99836	230	225	5	stable	transitional
-0.802688	-0.970765	37	31	6	stable	transitional
0.157512	0.0336187	125	119	6	stable	transitional
-0.160823	-0.246594	96	90	6	stable	transitional
0.462917	0.338388	152	145	7	stable	transitional
0.265183	0.0854102	134	126	8	stable	transitional
0.585546	0.443491	165	157	8	stable	transitional
-0.088555	-0.158801	108	99	9	stable	transitional
0.572317	0.428867	164	155	9	stable	transitional
-0.413147	-0.522749	78	67	11	increase	non-benefiting
-0.903481	-1.28331	30	19	11	increase	non-benefiting
0.00338501	-0.0621801	119	108	11	increase	non-benefiting
-0.141358	-0.262926	99	88	11	increase	non-benefiting
0.0974759	-0.0404924	123	112	11	increase	non-benefiting
-0.01716	-0.119559	116	103	13	increase	non-benefiting
-0.0569166	-0.138083	113	100	13	increase	non-benefiting
1.73641	1.10954	216	203	13	increase	non-benefiting
0.90875	0.616261	188	175	13	increase	non-benefiting
-0.61482	-0.875735	55	40	15	increase	non-benefiting
-0.174595	-0.393895	94	79	15	increase	non-benefiting
0.686311	0.457465	174	158	16	increase	non-benefiting
0.394524	0.126478	147	130	17	increase	non-benefiting
-0.735125	-1.20112	41	24	17	increase	non-benefiting
-0.4215	-0.666736	75	57	18	increase	non-benefiting
0.288365	0.0185349	136	118	18	increase	non-benefiting
0.512482	0.288184	157	139	18	increase	non-benefiting
1.06697	0.619799	195	176	19	increase	non-benefiting
0.941208	0.54875	190	170	20	increase	non-benefiting
3.23527	1.3296	232	211	21	increase	non-benefiting
0.4386	0.114305	150	128	22	increase	non-benefiting
2.09977	0.981465	223	200	23	increase	non-benefiting
-0.476381	-0.72789	71	48	23	increase	non-benefiting
0.716015	0.43849	180	156	24	increase	non-benefiting
0.521398	0.249487	159	134	25	increase	non-benefiting
-0.632621	-1.06361	54	29	25	increase	non-benefiting
-0.516558	-0.885548	65	39	26	increase	non-benefiting
0.370413	-0.0185349	143	117	26	increase	non-benefiting
-0.104149	-0.411224	106	77	29	increase	non-benefiting
-0.792351	-1.58331	39	10	29	increase	non-benefiting
2.77455	0.911733	226	196	30	increase	non-benefiting
-0.280081	-0.62977	90	60	30	increase	non-benefiting
-0.155989	-0.545135	97	65	32	increase	non-benefiting
0.219769	-0.222497	128	94	34	increase	non-benefiting
1.38727	0.563827	206	172	34	increase	non-benefiting
2.50826	0.836577	225	191	34	increase	non-benefiting
1.68138	0.659617	214	179	35	increase	non-benefiting
0.543268	0.0707002	161	125	36	increase	non-benefiting
1.14407	0.496161	199	163	36	increase	non-benefiting
2.7918	0.823206	227	189	38	increase	non-benefiting
-0.280556	-0.740737	89	47	42	increase	non-benefiting
0.507295	-0.0396039	156	113	43	increase	non-benefiting
-0.415589	-0.932072	77	34	43	increase	non-benefiting
-0.0975605	-0.595095	107	63	44	increase	non-benefiting
-0.488804	-1.16766	70	26	44	increase	non-benefiting
0.707639	0.215128	178	133	45	increase	non-benefiting
2.21581	0.644054	224	177	47	increase	non-benefiting
1.61933	0.504677	212	165	47	increase	non-benefiting
-0.18157	-0.771062	93	45	48	increase	non-benefiting
1.08581	0.346754	196	146	50	increase	non-benefiting
0.687742	0.0644288	175	124	51	increase	non-benefiting
-0.00224578	-0.538689	117	66	51	increase	non-benefiting
-0.565082	-1.7047	59	7	52	increase	non-benefiting
1.16342	0.350364	200	147	53	increase	non-benefiting
-0.572093	-1.90591	58	4	54	increase	non-benefiting
1.40506	0.372838	207	152	55	increase	non-benefiting
1.41845	0.403993	208	153	55	increase	non-benefiting
-0.56311	-1.80335	60	5	55	increase	non-benefiting
1.56087	0.418516	210	154	56	increase	non-benefiting
-0.365462	-1.23096	79	22	57	increase	non-benefiting
2.81249	0.552778	228	171	57	increase	non-benefiting
-0.364922	-1.24589	80	21	59	increase	non-benefiting
-0.559135	-1.94751	61	2	59	increase	non-benefiting
-0.428339	-1.56274	74	11	63	increase	non-benefiting
-0.346414	-1.33331	83	16	67	increase	non-benefiting
-0.332446	-1.32468	86	17	69	increase	non-benefiting
0.472854	-0.398828	153	78	75	increase	non-benefiting
0.084952	-0.76573	122	46	76	increase	non-benefiting
-0.334562	-1.64693	84	8	76	increase	non-benefiting
0.43714	-0.476799	149	71	78	increase	non-benefiting
-0.169465	-1.42935	95	14	81	increase	non-benefiting
-0.239553	-1.62131	92	9	83	increase	non-benefiting
0.15858	-0.819781	126	42	84	increase	non-benefiting
-0.131727	-1.35981	101	15	86	increase	non-benefiting
-0.0528477	-1.10284	114	27	87	increase	non-benefiting
0.918689	-0.129961	189	101	88	increase	non-benefiting
1.09964	-0.0548175	197	109	88	increase	non-benefiting
0.0403258	-0.970653	121	32	89	increase	non-benefiting
0.231581	-0.842384	130	41	89	increase	non-benefiting
0.499673	-0.61721	155	61	94	increase	non-benefiting
1.75542	0.0489665	218	122	96	increase	non-benefiting
0.969225	-0.234854	192	93	99	increase	non-benefiting
0.224713	-0.982546	129	30	99	increase	non-benefiting
-0.0743686	-1.47631	111	12	99	increase	non-benefiting
0.555072	-0.660905	162	58	104	increase	non-benefiting
-0.0669362	-1.77441	112	6	106	increase	non-benefiting
0.725987	-0.449738	181	73	108	increase	non-benefiting
0.00224578	-2.03177	118	1	117	increase	non-benefiting
0.672834	-0.727216	173	49	124	increase	non-benefiting
0.447801	-1.24884	151	20	131	increase	non-benefiting
0.863021	-0.681255	187	55	132	increase	non-benefiting
0.704082	-0.905605	177	37	140	increase	non-benefiting
0.670964	-1.21431	172	23	149	increase	non-benefiting
1.13684	-0.905636	198	36	162	increase	non-benefiting

## Sheet: Table S6
Table S6. Evaluation the predictive performance of the HSCT-64 models across sample types. For transplanted patients, the adaptive model (aHSCT-64) achieved a concordance index (C-index) of 0.79 in BM samples versus 0.69 in PB samples. Similar trends were observed in non-transplanted cohorts, the corresponding values for the non-transplant model (nHSCT-64) were 0.71 and 0.65, respectively. Despit…
Cohorts	HSCT	Specimen Type	C-index aHSCT-64 OS	C-index nHSCT-64 OS	Cases
discovery	No	Bone Marrow (BM)	0.685635	0.711902	1398
discovery	No	Peripheral Blood (PB)	0.650847	0.649779	137
discovery	No	BM & PB	0.681688	0.702983	1535
discovery	Yes	Bone Marrow (BM)	0.795525	0.694677	249
discovery	Yes	Peripheral Blood (PB)	0.690332	0.664653	46
discovery	Yes	BM & PB	0.780972	0.688107	295

## Sheet: Table S7
Table S7. Overall survival (OS) difference between allo-HSCT and non-HSCT cases in pedcited HSCT-benefiting and HSCT-nonbenefiting subgroups defined by 1,000-replicate bootstrap subgrouping. In each replicate, cases were randomly assigned to HSCT-benefiting or HSCT-nonbenefiting groups based. HR: hazard ratio comparing allo-HSCT to non-HSCT.
replicate	HSCT-nonbenfiting. pvalue	HSCT-nonbenfiting. HR	HSCT-benfiting. pvalue	HSCT-benfiting. HR
1	0.0523094	0.357632	0.423411	0.660613
2	0.0345597	0.286612	0.648065	0.805384
3	0.06558	0.371803	0.41892	0.663507
4	0.0258318	0.217969	0.0641352	0.406368
5	0.0214254	0.205989	0.0963784	0.410504
6	0.428355	0.663224	0.0352845	0.293564
7	0.210228	0.540642	0.0884091	0.392719
8	0.0276332	0.313492	0.358052	0.621915
9	0.224792	0.474012	0.167765	0.523048
10	0.362235	0.643726	0.141753	0.411027
11	0.12466	0.468353	0.174394	0.471018
12	0.0939032	0.305974	0.284557	0.592312
13	0.345746	0.617746	0.247091	0.526816
14	0.00353369	2.95227e-09	0.78112	0.889885
15	0.0536109	0.312376	0.350771	0.625867
16	0.00212785	0.0841596	0.711151	0.8346
17	0.0496883	0.310845	0.109097	0.458835
18	0.835093	0.900664	0.29258	0.568321
19	0.106631	0.444031	0.0481697	0.350745
20	0.710994	1.20056	0.0132359	0.243059
21	0.313879	0.599775	0.282286	0.551415
22	0.680913	0.824573	0.0349468	0.234107
23	0.0681943	0.320337	0.503045	0.715665
24	0.166978	0.368769	0.119518	0.48479
25	0.106261	0.37869	0.303409	0.616689
26	0.136064	0.339256	0.380768	0.640314
27	0.246113	0.610609	0.0392278	0.239559
28	0.41045	0.628909	0.0049672	0.207219
29	0.0475406	0.349017	0.0412506	0.24523
30	0.0093996	0.262909	0.652451	0.787155
31	0.0341931	0.32998	0.17989	0.479696
32	0.263834	0.565818	0.19637	0.496892
33	0.181642	0.541733	0.0420114	0.242579
34	0.58886	0.782098	0.10269	0.374457
35	0.211488	0.525295	0.0982221	0.373681
36	0.336262	0.548948	0.0321216	0.372879
37	0.345605	0.624183	0.0195398	0.206306
38	0.114956	0.430205	0.0280636	0.223466
39	0.0596879	0.365488	0.408688	0.622697
40	0.279707	0.596476	0.0602067	0.330659
41	0.722694	0.834591	0.00289536	0.189787
42	0.405234	0.623989	0.110976	0.454096
43	0.013248	0.240926	0.173825	0.477028
44	0.0387859	0.24157	0.141299	0.448335
45	0.156778	0.458045	0.14967	0.493304
46	0.23393	0.526598	0.239307	0.514793
47	0.360048	0.601996	0.221368	0.512897
48	0.341046	0.610497	0.00996847	0.23157
49	0.144949	0.34185	0.0672008	0.415049
50	0.315863	0.561097	0.150607	0.495644
51	0.0470306	0.375045	0.55993	0.746617
52	0.0812092	0.390063	0.0638584	0.33415
53	0.210353	0.558853	0.0826361	0.289893
54	0.0327501	0.287273	0.0305918	0.279894
55	0.0901145	0.359916	0.230164	0.545391
56	0.0287805	0.280048	0.086891	0.355771
57	0.156177	0.515658	0.0451529	0.248171
58	0.0229445	0.265224	0.123058	0.396484
59	0.234021	0.512438	0.274083	0.574468
60	0.184566	0.443323	0.181876	0.532767
61	0.188752	0.523751	0.209558	0.458098
62	0.247245	0.524224	0.0716154	0.389594
63	0.140822	0.451916	0.0549349	0.357753
64	0.122648	0.437435	0.0144056	0.193977
65	0.14667	0.403673	0.0739098	0.347025
66	0.0616692	0.264936	0.372295	0.671269
67	0.168296	0.470931	0.061062	0.328758
68	0.243298	0.575298	0.18939	0.482371
69	0.31124	0.600139	0.0325882	0.285666
70	0.28832	0.549605	0.0139193	0.315237
71	0.0872431	0.295842	0.236716	0.570978
72	0.296814	0.5637	0.18723	0.485505
73	0.474366	0.659721	0.0569556	0.401592
74	0.0641223	0.273458	0.13891	0.501535
75	0.021748	0.134814	0.290145	0.579223
76	0.0365183	0.293208	0.0662213	0.375372
77	0.431298	0.678557	0.082927	0.354817
78	0.597	0.773047	0.0641416	0.371725
79	0.16907	0.424487	0.258227	0.585156
80	0.192113	0.509251	0.181305	0.444246
81	0.208682	0.589521	0.0321622	0.148986
82	0.0613885	0.365476	0.117218	0.428855
83	0.275183	0.545949	0.323524	0.603485
84	0.427651	0.687473	0.0569197	0.362092
85	0.031027	0.232164	0.463525	0.697501
86	0.524681	0.693983	0.0190108	0.300274
87	0.118048	0.493054	0.0592351	0.263832
88	0.0352185	0.236271	0.253951	0.579842
89	0.914261	1.05221	0.0332545	0.29166
90	0.0556346	0.35319	0.909815	0.94794
91	0.0488776	0.346781	0.284255	0.579327
92	0.0317178	0.284321	0.533692	0.758273
93	0.779287	0.871739	0.0196903	0.259127
94	0.128689	0.393037	0.236794	0.553538
95	0.273439	0.544875	0.176405	0.507287
96	0.0568307	0.36408	0.26534	0.500988
97	0.0334467	0.286456	0.457546	0.703856
98	0.0163095	0.200346	0.887478	0.932416
99	0.0817555	0.3569	0.174687	0.49981
100	0.0183427	0.128385	0.107841	0.498038
101	0.485267	0.72191	0.0389956	0.24125
102	0.215459	0.458101	0.099066	0.469754
103	0.31093	0.593126	0.0874815	0.400891
104	0.41434	0.659856	0.00829667	0.222601
105	0.151759	0.412522	0.108247	0.456925
106	0.0726968	0.191607	0.0709139	0.430921
107	0.209033	0.399309	0.0685543	0.409762
108	0.151574	0.35558	0.0690857	0.433317
109	0.874232	1.07462	0.00220675	3.04135e-09
110	0.0499459	0.310016	0.307144	0.597997
111	0.313756	0.60356	0.0110176	0.184064
112	0.163693	0.461221	0.187281	0.544059
113	0.203762	0.573922	0.0333704	0.233765
114	0.0360515	0.235732	0.11429	0.4259
115	0.2148	0.505687	0.0312277	0.35773
116	0.0517151	0.255644	0.0619049	0.424917
117	0.0471055	0.403082	0.20306	0.396257
118	0.0463245	0.311938	0.128299	0.434585
119	0.0238244	0.307172	0.414838	0.660871
120	0.0860366	0.361788	0.0855183	0.39521
121	0.0509943	0.35418	0.303063	0.59706
122	0.774498	0.843816	0.0793512	0.400056
123	0.12994	0.442651	0.149759	0.452782
124	0.0993937	0.368469	0.206648	0.529007
125	0.0416519	0.293545	0.113143	0.430383
126	0.0364262	0.236272	0.0783712	0.419562
127	0.615204	0.800788	0.0383217	0.237434
128	0.0102084	0.294685	0.422484	0.641085
129	0.155183	0.461999	0.127199	0.434177
130	0.0378463	0.334726	0.458852	0.684639
131	0.0566462	0.360695	0.224366	0.51498
132	0.104819	0.412786	0.221833	0.543758
133	0.179722	0.482563	0.19792	0.49074
134	0.308923	0.568243	0.0255249	0.218529
135	0.0120857	0.188782	0.342135	0.655397
136	0.100624	0.416564	0.104016	0.446538
137	0.00675386	0.214725	0.957692	0.973187
138	0.0317095	0.320055	0.164623	0.469991
139	0.0465225	0.350293	0.176835	0.506574
140	0.100039	0.413799	0.562499	0.75836
141	0.0324906	0.28718	0.564996	1.35549
142	0.37946	0.655879	0.0382154	0.335799
143	0.0934368	0.403772	0.155673	0.497378
144	0.836205	0.890777	0.040225	0.340288
145	0.0142389	0.192119	0.688883	0.828965
146	0.0236629	0.2641	0.107375	0.382712
147	0.0951141	0.441959	0.0941563	0.362662
148	0.0711411	0.277594	0.102205	0.450381
149	0.00652964	0.168676	0.14562	0.451551
150	0.0663987	0.384216	0.331417	0.567103
151	0.368246	0.607557	0.0588676	0.324881
152	0.023527	0.302815	0.273178	0.594799
153	0.133532	0.397553	0.0893801	0.461395
154	0.117721	0.323218	0.0668123	0.431588
155	0.175772	0.439804	0.209516	0.549629
156	0.210905	0.447461	0.394041	0.671822
157	0.205325	0.528154	0.0479255	0.351065
158	0.556471	0.750818	0.0106057	0.231398
159	0.071702	0.271522	0.543148	0.752117
160	0.159475	0.526893	0.0265579	0.139726
161	0.804574	0.877913	0.0405431	0.333408
162	0.0289644	0.218852	0.0133376	0.246556
163	0.217517	0.536789	0.0662713	0.375937
164	0.0719395	0.379141	0.776852	0.870608
165	0.0902092	0.392695	0.417442	0.664551
166	0.132138	0.437677	0.0629396	0.371433
167	0.206332	0.501921	0.0163129	0.19706
168	0.0418412	0.360449	0.270182	0.579776
169	0.0326011	0.283485	0.707949	0.833072
170	0.0891846	0.363036	0.47036	0.689577
171	0.0436079	0.305638	0.291455	0.551695
172	0.0553702	0.324179	0.742345	0.854449
173	0.0480789	0.308703	0.535194	0.722246
174	0.0798738	0.424765	0.331861	0.545652
175	0.0824298	0.353465	0.461537	0.701834
176	0.18943	0.443903	0.00963237	0.227002
177	0.262512	0.501845	0.046115	0.348594
178	0.15812	0.41541	0.456539	0.702989
179	0.226372	0.472443	0.120807	0.462716
180	0.471453	0.693132	0.0369319	0.331619
181	0.0275181	0.223905	0.822909	0.905039
182	0.332136	0.632997	0.13247	0.396272
183	0.033903	0.285773	0.393117	0.625985
184	0.000820161	2.54598e-09	0.719965	0.839613
185	0.0172267	0.202346	0.721297	0.853412
186	0.510561	0.746351	0.0100531	0.181045
187	0.298515	0.616762	0.184106	0.483154
188	0.200536	0.495463	0.12082	0.492538
189	0.31102	0.601101	0.0552944	0.267379
190	0.41901	0.664077	0.0206381	0.20551
191	0.0734226	0.339748	0.103354	0.418005
192	0.378488	0.607354	0.197798	0.522833
193	0.32465	0.612627	0.295372	0.576136
194	0.00883724	0.230017	0.500921	0.717866
195	0.07128	0.384449	0.0692357	0.330089
196	0.228462	0.511158	0.0294789	0.352676
197	0.0537803	0.360583	0.0435607	0.304806
198	0.133217	0.438994	0.356291	0.627721
199	0.00890342	0.109283	0.48086	0.709801
200	0.296249	0.559451	0.0510913	0.316603
201	0.141953	0.443312	0.329231	0.633503
202	0.160335	0.415178	0.221825	0.548227
203	0.118249	0.325464	0.0221231	0.264472
204	0.105683	0.373991	0.525187	0.746843
205	0.616996	0.770483	0.0302251	0.28295
206	0.03667	0.237272	0.372946	0.633196
207	0.198802	0.501129	0.0826134	0.415943
208	0.136823	0.437292	0.225636	0.545131
209	0.14186	0.402416	0.0150054	0.246491
210	0.00897084	0.110263	0.34499	0.650638
211	0.833778	0.907828	0.0492917	0.314014
212	0.25826	0.496113	0.151713	0.514107
213	0.282733	0.550528	0.0539397	0.360174
214	0.0293294	0.271529	0.562028	0.742947
215	0.0103627	0.181694	0.284824	0.5809
216	0.367644	0.605002	0.0230498	0.263885
217	0.877492	1.07924	0.0538854	0.359901
218	0.0460946	0.309471	0.108469	0.421012
219	0.1505	0.41415	0.0675792	0.412178
220	0.100524	0.368699	0.0314373	0.322634
221	0.0250291	0.26719	0.224044	0.472818
222	0.0432358	0.24924	0.078777	0.421715
223	0.073171	0.339345	0.687457	0.825271
224	0.098694	0.370392	0.0170494	0.2909
225	0.159766	0.508057	0.0938891	0.368682
226	0.223503	0.468434	0.234414	0.569686
227	0.0052992	0.0992453	0.806471	0.891842
228	0.0150385	0.251453	0.847114	0.903376
229	0.511726	0.713621	0.088975	0.431007
230	0.660574	0.786617	0.0391779	0.343349
231	0.115655	0.429393	0.242791	0.523081
232	0.0511041	0.385637	0.851032	0.898
233	0.221952	0.49173	0.173195	0.515174
234	0.205174	0.503683	0.0324579	0.319277
235	0.0846422	0.352787	0.121894	0.465788
236	0.0873634	0.357019	0.0645861	0.408568
237	0.192831	0.492032	0.0575754	0.363246
238	0.149894	0.458014	0.131308	0.474139
239	0.167863	0.504247	0.0842657	0.398034
240	0.00631717	0.167166	0.753312	0.868249
241	0.0809047	0.3495	0.0683389	0.341807
242	0.239329	0.539233	0.0346932	0.237624
243	0.0140665	0.194375	0.716985	0.831778
244	0.234216	0.47144	0.149665	0.49326
245	0.208494	0.467098	0.290022	0.599637
246	0.00992462	0.111921	0.522351	0.732482
247	0.0904429	0.432576	0.210361	0.49988
248	0.160076	0.496091	0.172269	0.468278
249	0.0662753	0.331108	0.185013	0.517425
250	0.101591	0.411389	0.418878	0.675053
251	0.0694271	0.381149	0.214756	0.503969
252	0.0121638	0.117165	0.569603	0.768927
253	0.118627	0.462271	0.0806487	0.290797
254	0.028184	0.226173	0.343316	0.615778
255	0.0140083	0.28762	0.477521	0.626938
256	0.242789	0.523975	0.0394722	0.397471
257	0.242969	0.575379	0.0504518	0.313267
258	0.105384	0.381698	0.441671	0.687894
259	0.0159688	0.246783	0.479981	0.698887
260	0.0662009	0.374258	0.183501	0.50948
261	0.113411	0.455743	0.182866	0.510852
262	0.196848	0.440538	0.149403	0.493164
263	0.120795	0.434204	0.0249237	0.214255
264	0.0849092	0.352567	0.342489	0.61881
265	0.192074	0.440736	0.167814	0.5482
266	0.158802	0.500061	0.0202408	0.257469
267	0.324545	0.623797	0.171809	0.433452
268	0.122925	0.468775	0.4868	0.68973
269	0.0476982	0.386768	0.147949	0.47843
270	0.0742263	0.406191	0.0272243	0.143373
271	0.339075	0.624576	0.354637	0.599057
272	0.0288495	0.28339	0.251773	0.517513
273	0.231394	0.510694	0.0656493	0.376716
274	0.112076	0.42956	0.310113	0.585297
275	0.105427	0.313781	0.115155	0.489081
276	0.173774	0.36883	0.0668388	0.43785
277	0.373587	0.630595	0.0299427	0.281027
278	0.0374293	0.289388	0.104068	0.42296
279	0.488978	0.720747	0.102442	0.411946
280	0.830777	0.908356	0.00699434	0.103866
281	0.210763	0.528338	0.00597597	0.167218
282	0.185906	0.477205	0.169378	0.432809
283	0.735401	0.857697	0.0223374	0.210413
284	0.568862	0.758869	0.422061	0.640386
285	0.67744	0.815148	0.0221421	0.263727
286	0.0561925	0.441616	0.0816187	0.289428
287	0.0852287	0.403427	0.33862	0.577861
288	0.0406086	0.346463	0.244079	0.540881
289	0.094574	0.428692	0.207654	0.503753
290	0.0340713	0.23355	0.229402	0.546711
291	0.229568	0.542706	0.107825	0.37875
292	0.158682	0.489279	0.238586	0.545491
293	0.772831	0.868198	0.00935391	0.178338
294	0.0293726	0.280201	0.267708	0.570577
295	0.439369	0.667079	0.261211	0.562969
296	0.187641	0.483337	0.00822607	0.107978
297	0.132284	0.438345	0.475694	0.713185
298	0.0271944	0.139585	0.288534	0.627724
299	0.0405993	0.338235	0.405733	0.62877
300	0.144079	0.448721	0.119312	0.43227
301	0.173123	0.469573	0.135558	0.50757
302	0.0244751	0.270533	0.0487377	0.309549
303	0.0420353	0.305298	0.0604452	0.357278
304	0.0101745	0.22783	0.92555	1.04561
305	0.215101	0.481754	0.0782042	0.398792
306	0.0893078	0.40633	0.412262	0.666931
307	0.853764	1.09105	0.00618799	0.167144
308	0.0115713	0.186543	0.308032	0.618154
309	0.0101771	0.23228	0.264454	0.538686
310	0.169944	0.424934	0.252278	0.567829
311	0.468341	0.702758	0.0773577	0.394868
312	0.342052	0.60894	0.0381738	0.240223
313	0.907944	1.05682	0.0150596	0.198722
314	0.134667	0.398303	0.134813	0.495705
315	0.250658	0.558653	0.0480185	0.349607
316	0.592469	0.774774	0.0455854	0.306451
317	0.186073	0.440427	0.224125	0.510022
318	0.0690858	0.368002	0.119191	0.467797
319	0.234131	0.509489	0.144071	0.514355
320	0.39794	0.668778	0.00222063	3.25162e-09
321	0.00368764	0.154822	0.472994	0.707494
322	0.147926	0.406311	0.0552985	0.397345
323	0.124754	0.426462	0.0985349	0.415788
324	0.251538	0.554114	0.149825	0.462881
325	0.161404	0.55281	0.0604872	0.268648
326	0.01514	0.196427	0.341863	0.642261
327	0.313967	0.567788	0.597062	0.736809
328	0.183186	0.514068	0.0503866	0.382405
329	0.00135658	0.0781747	0.470013	0.692353
330	0.04897	0.37832	0.546238	0.733101
331	0.0862569	0.359861	0.393298	0.638853
332	0.259394	0.563771	0.0733489	0.340695
333	0.120931	0.433984	0.111875	0.421636
334	0.514279	0.739299	0.0117811	0.188816
335	0.045346	0.341503	0.0783432	0.395114
336	0.176261	0.378557	0.00474248	0.201743
337	0.0841125	0.38875	0.125849	0.394211
338	0.988017	1.00813	0.0071982	0.221065
339	0.183299	0.471959	0.0554076	0.321844
340	0.190444	0.480747	0.136318	0.479528
341	0.111669	0.375516	0.311928	0.596497
342	0.018532	0.203223	0.179377	0.483215
343	0.419551	0.630573	0.142054	0.485429
344	0.355904	0.644721	0.0580052	0.265418
345	0.449154	0.669281	0.0529606	0.321202
346	0.103124	0.46849	0.107817	0.314505
347	0.120151	0.380304	0.238774	0.556861
348	0.149267	0.458032	0.14951	0.41326
349	0.00757241	0.106003	0.473926	0.699945
350	0.0957553	0.367823	0.350239	0.591875
351	0.0959176	0.361188	0.15031	0.52107
352	0.213651	0.463838	0.091372	0.358939
353	0.151225	0.446309	0.0956443	0.407883
354	0.162697	0.517323	0.1259	0.394682
355	0.133091	0.404235	0.269628	0.567134
356	0.281254	0.548996	0.0756085	0.389351
357	0.602859	0.789951	0.00402543	0.0941926
358	0.0522141	0.358264	0.320376	0.599084
359	0.0750241	0.388748	0.323747	0.599768
360	0.505466	0.702777	0.0371541	0.337774
361	0.00628913	0.209745	0.937312	0.963453
362	0.0945124	0.404736	0.397312	0.649652
363	0.497612	0.676881	0.0268028	0.277354
364	0.139083	0.444249	0.162191	0.469276
365	0.0977126	0.441901	0.0756741	0.343823
366	0.653819	0.807172	0.0880286	0.36058
367	0.0744333	0.282812	0.294195	0.630862
368	0.0444352	0.301313	0.728431	0.84403
369	0.140795	0.347432	0.0613272	0.396252
370	0.13974	0.463541	0.0423462	0.304375
371	0.298152	0.589805	0.137997	0.436606
372	0.600158	0.784191	0.0176641	0.245494
373	0.0336644	0.233483	0.208597	0.546008
374	0.31588	1.71514	0.00578313	0.213878
375	0.409726	0.652076	0.0335377	0.289097
376	0.00344715	0.149426	0.452574	1.40544
377	0.216555	0.502902	0.0156443	0.290971
378	0.555337	0.773509	0.011028	0.115278
379	0.0728731	0.417288	0.272738	0.539182
380	0.202889	0.552788	0.125462	0.390149
381	0.228349	0.588176	0.0297016	0.145438
382	0.14153	0.480755	0.163659	0.426402
383	0.0419802	0.303492	0.435673	0.669695
384	0.107789	0.423245	0.31358	0.562649
385	0.0628948	0.326872	0.606131	0.781125
386	0.245025	0.56742	0.266576	0.545341
387	0.39131	0.583343	0.023228	0.307166
388	0.533643	0.708541	0.056565	0.392183
389	0.323517	0.648137	0.0830288	0.3522
390	0.147335	0.413917	0.392357	0.663314
391	0.0447852	0.247205	0.296401	0.631539
392	0.134285	0.449424	0.811674	0.887492
393	0.139753	0.400921	0.143039	0.487143
394	0.0567218	0.319164	0.194135	0.541932
395	0.0252441	0.270159	0.629167	0.777591
396	0.0678427	0.372509	0.182892	0.542425
397	0.248616	0.589332	0.0281577	0.22274
398	0.264423	0.495877	0.0098439	0.23015
399	0.540185	0.731393	0.047883	0.350605
400	0.80658	0.885848	0.00580659	0.165992
401	0.0365796	0.338279	0.207227	0.495284
402	0.38946	0.682017	0.0289412	0.225358
403	0.22698	0.472546	0.00846644	0.21949
404	0.0543171	0.319597	0.36989	0.667298
405	0.279836	0.537351	0.0488562	0.356195
406	0.110437	0.424553	0.0962533	0.364528
407	0.177396	0.466901	0.513593	0.733913
408	0.492535	0.720634	0.0707113	0.379989
409	0.564817	0.746404	0.0593651	0.317361
410	0.0674132	0.378027	0.650343	0.782371
411	0.00909988	0.178815	0.703607	0.84001
412	0.117184	0.384751	0.24245	0.555974
413	0.237866	0.594307	0.0803466	0.289476
414	0.204633	0.493886	0.0189274	0.129592
415	0.0908174	0.364596	0.277397	0.596849
416	0.17307	0.503925	0.176595	0.434401
417	0.0477926	0.166241	0.125084	0.516903
418	0.258412	0.568777	0.0881309	0.357725
419	0.277182	0.544814	0.199793	0.525665
420	0.0400183	0.336293	0.726777	0.834802
421	0.18891	0.450455	0.0991799	0.436922
422	0.584984	0.756622	0.0267195	0.338198
423	0.0981585	0.370989	0.504692	0.736913
424	0.0560511	0.319724	0.0747229	0.38424
425	0.00131927	0.230772	0.952299	0.9662
426	0.00226832	0.0846833	0.745229	0.859779
427	0.262432	0.537194	0.0101162	0.230977
428	0.237989	0.480737	0.0537821	0.361562
429	0.0642181	0.408159	0.0892486	0.298015
430	0.672201	0.830507	0.118665	0.379986
431	0.107376	0.381287	0.0530695	0.356968
432	0.0564497	0.357517	0.0676053	0.337036
433	0.00616132	0.101174	0.315246	0.572248
434	0.00226909	0.0851845	0.692734	1.21141
435	0.0723477	0.336321	0.0618195	0.406488
436	0.0795581	0.426657	0.200494	0.49358
437	0.0113321	0.327675	0.554784	0.711403
438	0.269209	0.543517	0.125754	0.435694
439	0.520416	0.696937	0.0293881	0.278731
440	0.070142	0.381009	0.236765	0.51459
441	0.117699	0.431773	0.111829	0.381608
442	0.265425	0.540904	0.0386397	0.336461
443	0.0276182	0.271454	0.304653	0.599976
444	0.0605204	0.400076	0.0878508	0.298184
445	0.0397113	0.334422	0.814884	0.885376
446	0.0701324	0.434771	0.1772	0.473151
447	0.0787387	0.393793	0.175119	0.50318
448	0.481024	0.714068	0.0403015	0.295161
449	0.511694	0.735767	0.045725	0.308194
450	0.022222	0.339808	0.19812	0.385564
451	0.393601	0.645573	0.0179116	0.253582
452	0.471592	0.669938	0.114543	0.458337
453	0.0986863	0.36999	0.0989402	0.458647
454	0.395131	0.666377	0.0173555	0.254922
455	0.119648	0.390543	0.116093	0.477892
456	0.124057	0.381292	0.0292252	0.325174
457	0.481395	0.688696	0.0517791	0.260245
458	0.126302	0.437575	0.179634	0.508047
459	0.95582	0.972778	0.0909142	0.404843
460	0.0112496	0.231688	0.730255	0.836085
461	0.095523	0.361492	0.297599	0.557398
462	0.165868	0.458165	0.0267375	0.223315
463	0.599876	0.743133	0.0165526	0.248024
464	0.090661	0.402781	0.965724	0.978679
465	0.228744	0.520988	0.00700166	0.104138
466	0.397904	0.619122	0.121152	0.435348
467	0.261593	0.554788	0.179127	0.443408
468	0.0775423	0.412544	0.0991871	0.373613
469	0.495163	0.724085	0.19615	0.448634
470	0.422573	0.699936	0.0371861	0.237633
471	0.175246	0.499684	0.435324	0.675819
472	0.0537554	0.25592	0.131763	0.50432
473	0.166401	0.427111	0.0801946	0.394305
474	0.584459	0.750446	0.0498587	0.312713
475	0.0867551	0.422731	0.138277	0.443469
476	0.225108	0.499351	0.0104311	0.234172
477	0.16085	0.41837	0.108397	0.48126
478	0.0269415	0.313562	0.446578	0.67585
479	0.145547	0.407677	0.153907	0.459171
480	0.0711728	0.341616	0.312261	0.588387
481	0.161435	0.457697	0.100842	0.451007
482	0.0240692	0.217189	0.171835	0.507201
483	0.375914	0.574513	0.0682407	0.405061
484	0.351962	0.607607	0.0612908	0.332954
485	0.144743	0.458649	0.0997107	0.367373
486	0.0121518	0.186603	0.574879	0.748741
487	0.0283565	0.317653	0.279149	0.578046
488	0.328062	0.593479	0.153271	0.470705
489	0.626305	0.774213	0.118603	0.462431
490	0.267197	0.567221	0.0241263	0.304134
491	0.165982	0.459191	0.0822399	0.354292
492	0.221544	0.54394	0.203886	0.496618
493	0.344754	0.634328	0.041933	0.24566
494	0.235449	0.536222	0.140246	0.411321
495	0.218047	0.537204	0.389053	0.641413
496	0.73085	0.861411	0.00519145	0.0981846
497	0.115692	0.475262	0.213499	0.468577
498	0.236184	0.552382	0.00970643	0.11121
499	0.868557	1.09283	0.00143013	0.175829
500	0.0242639	0.271469	0.211887	0.532804
501	0.215323	0.543738	0.214402	0.498304
502	0.0638735	0.4299	0.468585	0.628642
503	0.985875	0.990674	0.026503	0.312936
504	0.122728	0.384657	0.115431	0.461865
505	0.0748781	0.284142	0.047326	0.382335
506	0.0432096	0.303823	0.260784	0.535277
507	0.291146	0.523615	0.0594078	0.41006
508	0.0142263	0.192794	0.259079	0.56914
509	0.333119	0.581918	0.0152302	0.288417
510	0.0268831	0.337798	0.37228	0.640839
511	0.114323	0.424186	0.444769	0.678171
512	0.173467	0.476944	0.0975264	0.402899
513	0.197417	0.49488	0.0380166	0.295165
514	0.611625	0.778522	0.0795288	0.345686
515	0.0673832	0.325535	0.0802125	0.434324
516	0.045538	0.303266	0.972822	0.984351
517	0.0429061	0.245175	0.274051	0.619214
518	0.0304721	0.225615	0.417683	0.711804
519	0.117554	0.486373	0.283695	0.543069
520	0.323058	0.599718	0.131916	0.438183
521	0.0700083	0.407124	0.230099	0.516397
522	0.187193	0.487879	0.128133	0.437874
523	0.590613	0.766321	0.0257557	0.275189
524	0.119756	0.467468	0.191774	0.437406
525	0.190099	0.487149	0.0528383	0.356557
526	0.964092	0.975946	0.00163285	0.179038
527	0.191772	0.484475	0.0953174	0.309078
528	0.178868	0.439974	0.0395895	0.335935
529	0.17623	0.430777	0.087787	0.462233
530	0.147201	0.488808	0.227898	0.505024
531	0.117419	0.459385	0.51541	0.7155
532	0.140225	0.408963	0.060452	0.359513
533	0.910355	0.947118	0.0653521	0.374621
534	0.372483	0.637166	0.0194424	0.258398
535	0.0314801	0.277865	0.346193	1.55814
536	0.0566938	0.261921	0.20816	0.554624
537	0.0830977	0.425869	0.0254264	0.273178
538	0.259556	0.537019	0.0194095	0.327255
539	0.00121545	0.0776979	0.921984	0.952059
540	0.599246	0.789809	0.0129038	0.11963
541	0.254739	0.54048	0.160896	0.516566
542	0.04304	0.375886	0.124804	0.326686
543	0.0528429	0.349893	0.32869	0.611346
544	0.0295465	0.145603	0.179489	0.548611
545	0.032533	0.357992	0.0623164	0.273379
546	0.0529585	0.350067	0.375007	0.65767
547	0.363573	0.648555	0.0221603	0.212058
548	0.14517	0.448823	0.19567	0.552105
549	0.096759	0.312532	0.528506	0.744081
550	0.0159489	0.253834	0.674462	0.804968
551	0.0868713	0.392035	0.202146	0.498114
552	0.305075	0.61436	0.0564876	0.261916
553	0.00817539	0.175388	0.355444	0.646262
554	0.25573	0.523518	0.25301	0.534582
555	0.4722	0.630444	0.00926376	0.268458
556	0.0717445	0.340507	0.108101	0.454937
557	0.272152	0.545003	0.0309529	0.27874
558	0.0926218	0.413305	0.666069	0.803324
559	0.0518026	0.314304	0.444173	0.670227
560	0.0588563	0.32155	0.106039	0.422795
561	0.240897	0.591849	0.268716	0.496113
562	0.0316911	0.288657	0.475316	0.70817
563	0.00852847	2.86901e-09	0.280135	0.652612
564	0.166515	0.464261	0.325177	0.604723
565	0.0630689	0.32857	0.463122	0.709604
566	0.00153047	0.173007	0.469415	0.711319
567	0.135701	0.440445	0.283334	0.582803
568	0.751391	0.857928	0.00633773	0.166617
569	0.155736	0.41434	0.0528881	0.390353
570	0.170155	0.472242	0.229033	0.546265
571	0.324547	0.617536	0.063364	0.33447
572	0.0261054	0.221087	0.162394	0.486655
573	0.710072	0.844628	0.0143045	0.193725
574	0.571507	0.740487	0.0477885	0.382867
575	0.153131	0.461394	0.26672	0.534875
576	0.244809	0.524812	0.0645585	0.370242
577	0.127367	0.393925	0.144741	0.485209
578	0.101165	0.395649	0.218293	0.476435
579	0.0453364	0.244386	0.031116	0.330157
580	0.0710568	0.379791	0.0821676	0.352331
581	0.560799	0.74759	0.0151057	0.124363
582	0.216642	0.551718	0.112777	0.386732
583	0.00599975	0.163487	0.618454	0.791093
584	0.0200656	0.206011	0.0555422	0.365412
585	0.0436076	0.376744	0.0774248	0.289979
586	0.206565	0.503464	0.120037	0.479081
587	0.0367908	0.290784	0.086541	0.401149
588	0.173405	0.470426	0.34491	0.584278
589	0.885535	1.06982	0.0170717	0.253091
590	0.0873164	0.364452	0.388167	0.652098
591	0.591763	0.787368	0.0177182	0.197775
592	0.0179021	0.203848	0.069194	0.332575
593	0.232981	0.547857	0.169983	0.464757
594	0.128368	0.393175	0.12494	0.466963
595	0.276237	0.593465	0.0151867	0.122749
596	0.021411	0.260186	0.212023	0.539912
597	0.0651962	0.328639	0.0911654	0.43968
598	0.145393	0.451004	0.216423	0.509078
599	0.0895493	0.355653	0.0250641	0.314281
600	0.135763	0.475368	0.0373375	0.292966
601	0.117184	0.474656	0.133216	0.338835
602	0.0458512	0.303439	0.200511	0.524055
603	0.0664295	0.425273	0.0966372	0.309225
604	0.833157	0.893811	0.0691066	0.34241
605	0.39643	0.618194	0.0155765	0.319107
606	0.11213	0.456617	0.0360367	0.292471
607	0.123587	0.461799	0.584977	0.759024
608	0.189969	0.541031	0.345176	0.548935
609	0.101559	0.371409	0.12629	0.46847
610	0.163881	0.500666	0.141196	0.407141
611	0.332792	0.640849	0.00768847	3.61308e-09
612	0.12106	0.39092	0.180407	0.509663
613	0.735151	0.83674	0.00112917	0.0768916
614	0.356216	0.616694	0.0990078	0.370324
615	0.289409	0.568856	0.0563555	0.268121
616	0.141197	0.344577	0.133919	0.472052
617	0.126746	0.42446	0.0576095	0.324858
618	0.212624	0.574996	0.0678986	0.335049
619	0.0933976	0.354477	0.637638	0.801646
620	0.217285	0.503101	0.168748	0.529838
621	0.0645408	0.372582	0.0959765	0.440617
622	0.0377838	0.298551	0.680237	0.815261
623	0.871824	0.927613	0.0856827	0.357753
624	0.209343	0.517136	0.0921111	0.369238
625	0.176005	0.506219	0.0134625	0.119548
626	0.518853	0.716782	0.0385606	0.294692
627	0.874509	0.924605	0.0125115	0.24036
628	0.0843093	0.397527	0.179887	0.43625
629	0.22047	0.535964	0.293333	0.588365
630	0.0333475	0.320252	0.102079	0.420546
631	0.18907	0.451018	0.115712	0.455105
632	0.880145	1.07759	0.0215129	0.13568
633	0.355235	0.630254	0.0838679	0.347101
634	0.0085186	0.226296	0.537085	0.754355
635	0.617806	1.2616	0.00645568	0.16631
636	0.994645	0.996773	0.00343712	0.197293
637	0.461123	0.656957	0.194845	0.55137
638	0.550617	0.72756	0.0575896	0.324174
639	0.0758015	0.33772	0.312625	0.602892
640	0.0351922	0.294924	0.142374	0.475928
641	0.281196	0.498549	0.106365	0.454422
642	0.335354	0.648202	0.0636813	0.275594
643	0.0834788	0.354343	0.143462	0.477494
644	0.0307712	0.281332	0.706792	0.833137
645	0.0392005	0.332188	0.833218	0.902276
646	0.13371	0.445658	0.0776255	0.386053
647	0.0116079	2.90247e-09	0.332325	0.667853
648	0.0879767	0.352996	0.283892	0.583234
649	0.0757198	0.278338	0.519224	0.763627
650	0.100547	0.40315	0.193605	0.529686
651	0.255134	0.48968	0.0581559	0.428022
652	0.0338479	0.283759	0.330187	0.611143
653	0.0657011	0.399003	0.279061	0.552707
654	0.760729	0.858444	0.0563117	0.36514
655	0.255161	0.535052	0.122175	0.465832
656	0.305162	0.592299	0.381915	0.644081
657	0.898211	0.934092	0.00668623	0.255627
658	0.0299482	0.279851	0.0278257	0.143172
659	0.026254	0.220485	0.268969	0.573685
660	0.0209107	0.297501	0.410449	0.675573
661	0.0705017	0.382164	0.361776	0.642823
662	0.126031	0.438896	0.0323367	0.357835
663	0.0451066	0.251793	0.219599	0.556937
664	0.111465	0.381109	0.50073	0.73266
665	0.258935	0.561301	0.115076	0.386446
666	0.060731	0.371043	0.622649	0.766744
667	0.0717604	0.3806	0.418224	0.634402
668	0.00449215	0.156787	0.465367	0.690793
669	0.0383131	0.24094	0.295336	0.613364
670	0.291935	0.562094	0.106291	0.311233
671	0.3229	0.647555	0.0944261	0.301182
672	0.41494	0.653061	0.0319783	0.330424
673	0.0195531	0.206419	0.492902	0.714254
674	0.865098	1.09992	0.082038	0.434103
675	0.421174	0.601686	0.0233856	0.305566
676	0.0263969	0.268991	0.195851	0.548069
677	0.245846	0.522449	0.334239	0.604534
678	0.158148	0.357323	0.0502578	0.392173
679	0.389064	0.644544	0.10391	0.416806
680	0.206852	0.548187	0.0408113	0.246102
681	0.0113172	0.185054	0.178084	0.509656
682	0.0277734	0.31847	0.261981	0.563745
683	0.245696	0.479846	0.0935963	0.43955
684	0.159713	0.449271	0.0537902	0.32357
685	0.108241	0.422462	0.287767	0.551184
686	0.0693774	0.280768	0.313478	0.616193
687	0.0486695	0.352575	0.154926	0.456997
688	0.0697724	0.387187	0.507501	0.696765
689	0.345237	0.628632	0.101373	0.420318
690	0.0426191	0.24676	0.652768	0.809038
691	0.9975	0.998649	0.0193361	0.202787
692	0.637265	0.779245	0.0627694	0.370173
693	0.0396046	0.246727	0.51079	0.694301
694	0.734519	0.858734	0.019234	0.202718
695	0.108667	0.446316	0.446159	0.679726
696	0.0831556	0.348339	0.483882	0.732761
697	0.183118	0.435198	0.105191	0.447267
698	0.21129	0.493052	0.110675	0.383206
699	0.934236	0.955372	0.139706	0.488081
700	0.311232	0.598131	0.0828609	0.347667
701	0.0773461	0.385789	0.0263486	0.274785
702	0.369565	0.580987	0.113927	0.433059
703	0.127603	0.440369	0.0571301	0.389466
704	0.216832	0.513557	0.173846	0.498762
705	0.198588	0.489453	0.0859934	0.396301
706	0.202818	0.499452	0.0246233	0.310394
707	0.0402767	0.157743	0.108295	0.498356
708	0.0164799	0.19909	0.0804659	0.349643
709	0.198539	0.525146	0.0504674	0.315034
710	0.134798	0.47497	0.549332	0.729857
711	0.49395	0.674827	0.00824501	0.258942
712	0.450186	0.680221	0.0439129	0.341019
713	0.00556875	0.0996932	0.303608	0.592716
714	0.195767	0.521181	0.276797	0.57658
715	0.417793	0.600394	0.132389	0.49711
716	0.144134	0.480653	0.46514	0.659358
717	0.311204	0.590193	0.124463	0.441307
718	0.110377	0.412777	0.0932058	0.406414
719	0.528943	0.715101	0.061997	0.331491
720	0.0202414	0.258837	0.179823	0.445323
721	0.0203326	0.209176	0.524821	0.74235
722	0.177758	0.482324	0.122511	0.465649
723	0.219365	0.558964	0.0831306	0.290146
724	0.025418	0.21635	0.557807	0.766494
725	0.0261833	0.311719	0.313861	0.569103
726	0.142205	0.408604	0.529224	0.747209
727	0.0486343	0.256911	0.794275	0.873179
728	0.209993	0.524405	0.327201	0.579487
729	0.0135205	0.119111	0.384657	0.682343
730	0.407121	0.688075	0.0402058	0.297871
731	0.0691797	0.377584	0.142218	0.453499
732	0.0067835	0.171319	0.336576	0.611754
733	0.0237201	0.268366	0.756188	0.85904
734	0.296505	0.607404	0.159667	0.417175
735	0.203784	0.461186	0.059745	0.313327
736	0.647805	0.760279	0.0254965	0.31693
737	0.0237721	0.214701	0.372494	0.657981
738	0.0822651	0.425393	0.0222799	0.135334
739	0.0737611	0.337801	0.287863	0.612571
740	0.197429	0.448902	0.0993335	0.44817
741	0.0624239	0.319228	0.252666	0.564724
742	0.909849	0.940116	0.0252884	0.271885
743	0.694897	0.800151	0.00384032	0.199117
744	0.00905405	0.177878	0.184209	0.506963
745	0.233193	0.516405	0.0914037	0.406851
746	0.701412	0.845852	0.0150205	0.193663
747	0.248336	0.553777	0.0792006	0.394933
748	0.174686	0.511484	0.406108	0.620365
749	0.19819	0.495939	0.048503	0.309167
750	0.0311586	0.226743	0.523478	0.746257
751	0.0264399	0.27488	0.928968	0.956892
752	0.505047	0.720348	0.0102155	0.184776
753	0.738057	1.17624	0.00558091	0.16624
754	0.617572	0.788931	0.0427916	0.306783
755	0.157649	0.359434	0.0446399	0.350392
756	0.185331	0.488565	0.0920502	0.397112
757	0.0344293	0.285053	0.212117	0.542185
758	0.28998	0.552944	0.0287885	0.323572
759	0.737143	0.846099	0.0392839	0.302017
760	0.0295182	0.221224	0.402141	0.633087
761	0.170875	0.42883	0.152487	0.416691
762	0.302225	0.584636	0.0620208	0.272765
763	0.14857	0.478304	0.127196	0.477507
764	0.146733	0.485286	0.185931	0.485384
765	0.0512965	0.357942	0.00737235	0.171335
766	0.0179681	0.254582	0.296835	0.563238
767	0.752787	0.843813	0.0330886	0.357931
768	0.0236008	0.264695	0.128574	0.475426
769	0.325423	0.601497	0.1094	0.42744
770	0.116378	0.316436	0.150651	0.544062
771	0.196244	0.497104	0.436514	0.658457
772	0.351929	0.583393	0.127189	0.475459
773	0.0995733	0.371038	0.460644	0.717812
774	0.0755063	0.340053	0.0971963	0.473203
775	0.068916	0.377899	0.113482	0.421589
776	0.0117807	0.237991	0.676264	0.801502
777	0.00121344	0.0773138	0.321566	0.60226
778	0.021573	0.265882	0.503948	0.718603
779	0.149067	0.412917	0.212484	0.5333
780	0.105716	0.406799	0.0916589	0.367921
781	0.372435	0.61214	0.0931581	0.460265
782	0.437838	0.691024	0.142161	0.396749
783	0.0462585	0.309814	0.388797	0.674625
784	0.130354	0.439336	0.516246	0.71452
785	0.0646376	0.276871	0.188239	0.482782
786	0.274108	0.569436	0.081597	0.392576
787	0.0524876	0.25972	0.355928	0.656883
788	0.0283277	0.350284	0.539227	0.704468
789	0.0706494	0.332056	0.239954	0.524608
790	0.0753317	0.419973	0.339339	0.578439
791	0.0194078	0.297065	0.88963	0.929979
792	0.952647	1.02986	0.0359796	0.236711
793	0.598386	0.773958	0.0201896	0.261086
794	0.601801	0.762498	0.0261313	0.30786
795	0.0340989	0.332708	0.217176	0.500461
796	0.107832	0.452418	0.428739	0.634844
797	0.0936822	0.363223	0.194122	0.527527
798	0.215785	0.526434	0.0414893	0.245974
799	0.0245264	0.272364	0.799715	0.884874
800	0.0334465	0.287839	0.392341	0.662986
801	0.93458	0.959653	0.00199272	0.141116
802	0.0707732	0.386174	0.106963	0.412437
803	0.0231789	0.267186	0.354656	0.643306
804	0.255149	0.487098	0.143971	0.528665
805	0.057996	0.266004	0.462235	0.70407
806	0.0625008	0.268167	0.128292	0.499267
807	0.496026	0.678189	0.0357836	0.366605
808	0.022794	0.271516	0.860429	0.909276
809	0.014305	0.243143	0.299757	0.565439
810	0.213356	0.526362	0.0635353	0.272856
811	0.233386	0.468452	0.104255	0.455713
812	0.023653	0.302839	0.195556	0.490285
813	0.267237	0.59089	0.0628292	0.331593
814	0.53794	0.721195	0.0339357	0.36243
815	0.285303	0.590725	0.200614	0.446528
816	0.129498	0.44692	0.143772	0.448068
817	0.0301392	0.378408	0.504258	0.678197
818	0.588201	0.766048	0.0439533	0.346677
819	0.129279	0.43554	0.109873	0.44922
820	0.0644853	0.400245	0.141028	0.407549
821	0.022412	0.336835	0.337146	0.585445
822	0.209147	0.554699	0.00385474	0.0930993
823	0.0608116	0.270138	0.274889	0.614737
824	0.228082	0.540622	0.208888	0.534528
825	0.102646	0.450602	0.156049	0.413619
826	0.0202419	0.210473	0.228115	0.564884
827	0.291295	0.587841	0.0382386	0.293308
828	0.0173478	0.202557	0.378863	0.658037
829	0.114626	0.380227	0.255094	0.609198
830	0.0557075	0.417184	0.126376	0.397723
831	0.184429	0.545665	0.104209	0.315921
832	0.183678	0.440812	0.129409	0.434894
833	0.217354	0.452757	0.116076	0.433785
834	0.118888	0.38629	0.192045	0.518571
835	0.0709383	0.382279	0.136741	0.478347
836	0.122121	0.458488	0.254977	0.532877
837	0.0814924	0.394593	0.240036	0.553865
838	0.275757	0.608439	0.024121	0.212778
839	0.313004	0.60517	0.219791	0.495262
840	0.0322728	0.324385	0.136652	0.473948
841	0.0820566	0.436514	0.102551	0.420216
842	0.020032	0.293985	0.0571154	0.266307
843	0.310454	0.531874	0.187078	0.53703
844	0.142306	0.444639	0.039573	0.344602
845	0.0468838	0.342689	0.403223	0.629075
846	0.0455184	0.308005	0.576796	0.772199
847	0.566319	0.758354	0.0208095	0.213381
848	0.0917753	0.361421	0.0344854	0.289159
849	0.145893	0.448814	0.159385	0.469354
850	0.0928776	0.430207	0.335468	0.584584
851	0.013201	0.118152	0.981539	1.01051
852	0.0720487	0.342353	0.366798	0.648614
853	0.041771	0.304236	0.124922	0.329817
854	0.335697	0.579919	0.18908	0.51992
855	0.115466	0.388184	0.0267017	0.309972
856	0.388026	0.61032	0.0160052	0.323451
857	0.372655	0.627683	0.157887	0.472984
858	0.048811	0.252648	0.408402	0.661144
859	0.125217	0.394178	0.0281199	0.276079
860	0.174424	0.506899	0.103058	0.411224
861	0.0166816	0.197946	0.48223	0.701806
862	0.24615	0.547809	0.268285	0.576809
863	0.392456	0.676427	0.0923753	0.36648
864	0.408926	0.651528	0.0342853	0.328627
865	0.120231	0.392505	0.35687	0.616438
866	0.10989	0.378956	0.0295668	0.324735
867	0.0232035	0.26458	0.479634	0.715151
868	0.507053	0.710173	0.0225076	0.212564
869	0.387361	0.573432	0.0507822	0.395302
870	0.0499741	0.246093	0.0703859	0.448639
871	0.807514	0.879333	0.0214945	0.134486
872	0.286701	0.51738	0.247958	0.580761
873	0.0791936	0.39652	0.213066	0.45974
874	0.156641	0.4574	0.0699819	0.333744
875	0.523189	0.724264	0.0243238	0.266701
876	0.0545506	0.259417	0.244299	0.598323
877	0.0650735	0.274373	0.238719	0.54858
878	0.402871	0.648806	0.157095	0.497352
879	0.52148	0.714197	0.0131364	0.191452
880	0.0111446	0.270005	0.159385	0.361946
881	0.682073	0.807962	0.0358144	0.331326
882	0.754829	0.857222	0.00276098	0.148709
883	0.0635777	0.327195	0.388834	0.683397
884	0.0484498	0.305559	0.201419	0.553717
885	0.152296	0.404347	0.29163	0.591748
886	0.244763	0.543364	0.0822398	0.296758
887	0.243901	0.572918	0.28162	0.557198
888	0.139681	0.450814	0.210887	0.498615
889	0.632094	0.758307	0.0947834	0.444649
890	0.31699	0.617994	0.0219726	0.263343
891	0.0258635	0.336277	0.156898	0.354397
892	0.0391157	0.297209	0.237951	0.552919
893	0.23629	0.552028	0.0890537	0.352932
894	0.0705546	0.376847	0.363999	0.630361
895	0.481167	0.688321	0.0630039	0.373918
896	0.147271	0.453103	0.136548	0.446778
897	0.115347	0.457746	0.303685	0.564596
898	0.177467	0.50491	0.071431	0.383666
899	0.0330527	0.285143	0.400554	0.6739
900	0.0837403	0.42755	0.347523	0.61506
901	0.0100775	0.184446	0.370846	0.626467
902	0.347134	0.556172	0.119638	0.463502
903	0.139665	0.48263	0.0515034	0.256743
904	0.3012	0.572917	0.135701	0.435282
905	0.0232697	0.214556	0.933649	0.959511
906	0.140455	0.481872	0.368171	0.599636
907	0.0156226	0.248031	0.513894	0.693702
908	0.163642	0.498844	0.146839	0.457604
909	0.418273	0.693783	0.0600743	0.264831
910	0.060151	0.327871	0.467433	0.706826
911	0.230966	0.515448	0.00884403	0.26141
912	0.0912981	0.296667	0.465029	0.722956
913	0.375461	0.625623	0.0281581	0.282363
914	0.286509	0.601218	0.058744	0.326182
915	0.963884	1.02185	0.0233589	0.215752
916	0.07833	0.449189	0.0777028	0.287327
917	0.935819	0.959373	0.0280968	0.317341
918	0.737173	0.849361	0.00897003	0.265045
919	0.817517	0.887818	0.0124557	0.236981
920	0.0317043	0.32284	0.261639	0.569024
921	0.101648	0.413303	0.310036	0.567978
922	0.227611	0.515485	0.0365286	0.336922
923	0.300382	0.587593	0.0899182	0.403881
924	0.330995	0.587106	0.122207	0.458378
925	0.103384	0.420498	0.170783	0.467756
926	0.029931	0.227476	0.333587	0.629231
927	0.0536754	0.319223	0.411968	0.66109
928	0.112957	0.425117	0.343639	0.615826
929	0.119821	0.434728	0.0770985	0.380559
930	0.554976	0.737316	0.095003	0.40144
931	0.187866	0.511584	0.0444812	0.30814
932	0.217193	0.527672	0.0383174	0.33953
933	0.015693	0.341734	0.560845	0.719019
934	0.0133639	0.19099	0.272552	0.542733
935	0.11198	0.423673	0.0903383	0.400083
936	0.0675794	0.329351	0.210928	0.507183
937	0.0155505	0.196953	0.137867	0.482921
938	0.127999	0.438824	0.727004	0.839458
939	0.120918	0.390516	0.221251	0.53651
940	0.941396	1.03579	0.0253546	0.217082
941	0.263063	0.560048	0.159521	0.464162
942	0.123141	0.432806	0.0516845	0.256798
943	0.0111755	3.09999e-09	0.632676	0.817182
944	0.00270255	0.191499	0.179634	0.429893
945	0.276883	0.571503	0.0607033	0.3278
946	0.168643	0.473628	0.423532	0.680509
947	0.0469993	0.252814	0.459489	0.705356
948	0.0859585	0.434011	0.0924626	0.358466
949	0.243825	0.519322	0.311113	0.599681
950	0.125724	0.402161	0.0462685	0.302171
951	0.0402411	0.300577	0.138588	0.443252
952	0.36505	0.631078	0.0915421	0.40336
953	0.540967	0.730996	0.0382071	0.294685
954	0.15513	0.480809	0.112468	0.429921
955	0.151039	0.451637	0.0270903	0.320908
956	0.273591	0.502593	0.0553241	0.389657
957	0.326331	0.574399	0.0243949	0.213452
958	0.0927214	0.404774	0.246625	0.556753
959	0.177679	0.497305	0.100196	0.417608
960	0.0913128	0.438465	0.412104	0.6543
961	0.368101	0.660528	0.016908	0.201276
962	0.282374	0.44713	0.1099	0.501556
963	0.155706	0.464451	0.249539	0.487401
964	0.0719756	0.281787	0.411297	0.692192
965	0.114681	0.413663	0.126989	0.47391
966	0.236476	0.478528	0.0698552	0.376822
967	0.165773	0.46668	0.168498	0.478292
968	0.683482	0.80206	0.024795	0.273162
969	0.359275	0.605114	0.0637666	0.325908
970	0.0506251	0.308294	0.307416	0.624822
971	0.0152742	0.197064	0.501277	0.724535
972	0.70838	1.1962	0.0150865	0.240768
973	0.0737453	0.416323	0.09872	0.370292
974	0.30292	0.523473	0.0467936	0.385344
975	0.0524256	0.392116	0.10705	0.415142
976	0.304772	0.618621	0.382563	0.573027
977	0.222539	0.563459	0.0873313	0.358191
978	0.058601	0.264251	0.0438068	0.34859
979	0.0123532	0.117785	0.484828	0.687042
980	0.0633339	0.376936	0.116585	0.426547
981	0.144786	0.452603	0.256792	0.535178
982	0.181795	0.470299	0.0415245	0.303412
983	0.294684	0.585047	0.039965	0.340995
984	0.128815	0.441324	0.139951	0.443821
985	0.129758	0.448499	0.126232	0.462376
986	0.0266259	0.220716	0.663817	0.814959
987	0.0521141	0.346126	0.609993	0.753555
988	0.128678	0.392802	0.35472	0.663708
989	0.162038	0.538665	0.0246842	0.217059
990	0.0687842	0.339808	0.0841052	0.422792
991	0.247879	0.549173	0.0272456	0.320209
992	0.346737	0.633781	0.0699346	0.381581
993	0.00350296	0.0914935	0.383428	0.66404
994	0.195565	0.450434	0.249038	0.582701
995	0.145992	0.449127	0.234632	0.548645
996	0.0628081	0.371603	0.13308	0.400523
997	0.0118545	0.238121	0.129666	0.392297
998	0.0409611	0.244032	0.37131	0.648568
999	0.246337	0.523971	0.275895	0.569188
1000	0.437133	0.649986	0.0642798	0.368112
